# Supplementary material for: Genetic variations of DNA bindings of FOXA1 and co-factors in breast cancer susceptibility
Source: Nat Commun. 2021 Sep 13;12:5318. doi: 10.1038/s41467-021-25670-9 (PMC8438084; doi:10.1038/s41467-021-25670-9)
Supplement: Supplementary file 3 — Supplementary Data 1-5 [file 41467_2021_25670_MOESM3_ESM.xlsx]

## Sheet: Supplementary Data 1
Supplementary Dataset 1. A total of 113 ChIP-seq data in breast cancer cell lines collected from ENCODE and previous literature.
Unique_TF_ChIP-seq_sampleID	Cell line	Treatment	TF	Publication: Pubmed ID or data resource
AHR_ChIP-Seq	MCF-7	TCDD	AHR	22903824
AR.16h	MDA-MB-453	DHT	AR	23530127
ARNT_ChIP-Seq	MCF-7	TCDD	ARNT	22903824
BRD4.E2.rep1	MCF7	E2	BRD4	25017071
BRD4.E2.rep2	MCF7	E2	BRD4	25017071
BRD4.E2.rep3	MCF7	E2	BRD4	25017071
BRD4.Veh.rep1	MCF7	Veh	BRD4	25017071
BRD4.Veh.rep2	MCF7	Veh	BRD4	25017071
BRD4.Veh.rep3	MCF7	Veh	BRD4	25017071
Cebpbsc150V0422111	MCF7	NONE	CEBPB	ENCODE
CmycEstro	MCF7	Estro	CMYC	ENCODE
CmycSerumstim	MCF7	Serumstim	CMYC	ENCODE
CmycSerumstvd	MCF7	Serumstvd	CMYC	ENCODE
CmycVeh	MCF7	Veh	CMYC	ENCODE
COT2_REP1	MCF7	NONE	COT2	23403292
CtBP_ChIPSeq	MCF7	NONE	CtBP	23385593
CtcfcV0422111	MCF7	NONE	CTCF	ENCODE
CtcfEstro	MCF7	Estro	CTCF	ENCODE
Ctcf	MCF7	NONE	CTCF	ENCODE
CtcfSerumstim	MCF7	Serumstim	CTCF	ENCODE
CtcfSerumstvd	MCF7	Serumstvd	CTCF	ENCODE
CtcfVeh	MCF7	Veh	CTCF	ENCODE
E2_CTCF_MCF7	MCF7	E2	CTCF	ENCODE
E2_ER_MCF7_exp1	MCF7	E2	ER	23403292
E2_ER_MCF7_exp2	MCF7	E2	ER	23403292
E2_ER_MCF7_exp3	MCF7	E2	ER	23403292
E2_ER_siFoxA1_MCF7	MCF7	E2	ER_siFoxA1	PRJEB2316
E2_ER_siNT_MCF7	MCF7	E2	ER_siNT	PRJEB2316
E2F1	MCF7	NONE	E2F1	21310950
E2F4_ICI	MCF7	ICI	E2F4	23403292
E2F4_TAM	MCF7	TAM	E2F4	23403292
Egr1V0422111	MCF7	NONE	Egr1	ENCODE
Elf1V0422111	MCF7	NONE	Elf1	ENCODE
ER_rep1	MCF7	E2	ER	23403292
ER_REP1	MCF7	NONE	ER	23403292
ER_rep2	MCF7	E2	ER	23403292
ER_REP2	MCF7	NONE	ER	23403292
ER_rep3	MCF7	E2	ER	23403292
ER_XENO_REP1	MCF7	xenograft tumour in mouse	ER	23403292
ERα.E2.rep1	MCF7	E2	ER	23403292
ERα.E2.rep2	MCF7	E2	ER	23403292
ERα.E2.rep3	MCF7	E2	ER	23403292
FAIRE_siFoxA1_E2_MCF7	MCF7	E2	FAIR_siFOXA1	PRJEB2316
FAIRE_siFoxA1_veh_MCF7	MCF7	Veh	FAIR_siFOXA1	PRJEB2316
FAIRE_siNT_E2_MCF7	MCF7	E2	FAIR_siNT	PRJEB2316
FAIRE_siNT_veh_MCF7	MCF7	Veh	FAIR_siNT	PRJEB2316
Fosl2V0422111	MCF7	NONE	Fosl2	ENCODE
FOXA1.16h	MDA-MB-453	DHT	FOXA1	23530127
FoxA1_MCF7_exp1	MCF7	NONE	FOXA1	PRJEB2316
FoxA1_MCF7_exp2	MCF7	NONE	FOXA1	PRJEB2316
FoxA1_MCF7_fullMedia	MCF7	NONE	FOXA1	PRJEB2316
FoxA1_T47D_fullMedia	T47D	NONE	FOXA1	PRJEB2316
FoxA1_TAMR_fullMedia	TAMR	NONE	FOXA1	PRJEB2316
FoxA1_ZR751_fullMedia	ZR751	NONE	FOXA1	PRJEB2316
Foxm1sc502V0422111	MCF7	NONE	FOXM1	ENCODE
full_ER_MCF7_exp1	MCF7	NONE	ER	PRJEB2316
full_ER_MCF7_exp2	MCF7	NONE	ER	PRJEB2316
full_ER_T47D_exp1	T47D	NONE	ER	PRJEB2316
full_ER_T47D_exp2	T47D	NONE	ER	PRJEB2316
full_ER_ZR751_exp1	ZR751	NONE	ER	PRJEB2316
full_ER_ZR751_exp2	ZR751	NONE	ER	PRJEB2316
GabpV0422111	MCF7	NONE	GABP	ENCODE
Gata3sc269Ucd	MCF7	NONE	GATA3	ENCODE
Gata3Ucd	MCF7	NONE	GATA3	ENCODE
Gata3V0422111	MCF7	NONE	GATA3	ENCODE
GREB1_ICI_REP1	MCF7	ICI	GREB1	23403292
GREB1_ICI_REP2	MCF7	ICI	GREB1	23403292
GREB1_REP1	MCF7	NONE	GREB1	23403292
GREB1_REP2	MCF7	NONE	GREB1	23403292
GREB1_XENO_REP1	MCF7	xenograft tumour in mouse	GREB1	23403292
GSM1187116_s01_MCF7_ER_rep1_macs	MCF7	E2	ER	27236187/24043118
GSM1187117_s02_MCF7_ER_rep2_macs	MCF7	E2	ER	27236187/24043118
GSM1187118_s03_MCF7_ER_rep3_macs	MCF7	E2	ER	27236187/24043118
GSM1187119_s04_MCF7_SPDEF_rep1_macs	MCF7	NONE	SPDEF	27236187/24043118
GSM1187120_s05_MCF7_SPDEF_rep2_macs	MCF7	NONE	SPDEF	27236187/24043118
GSM1187121_s06_MCF7_SPDEF_rep3_macs	MCF7	NONE	SPDEF	27236187/24043118
Hae2f1Ucd	MCF7	NONE	HAE2F1	ENCODE
Hdac2sc6296V0422111	MCF7	NONE	HDAC2	ENCODE
HIF1A	MCF7	DMOG	HIF1A	21447827
JundV0422111	MCF7	NONE	JUND	ENCODE
KLF4_REP1	MCF7	NONE	KLF4	23403292
MaxV0422111	MCF7	NONE	MAX	ENCODE
MYC.6h	MDA-MB-453	DHT	MYC	23530127
Nr2f2sc271940V0422111	MCF7	NONE	NR2F2	ENCODE
NrsfV0422111	MCF7	NONE	NRSF	ENCODE
P300V0422111	MCF7	NONE	P300	ENCODE
Pmlsc71910V0422111	MCF7	NONE	PMLSC	ENCODE
Pol2	MCF7	NONE	POL2	ENCODE
Pol2Serumstim	MCF7	Serumstim	POL2	ENCODE
Pol2Serumstvd	MCF7	Serumstvd	POL2	ENCODE
Rad21V0422111	MCF7	NONE	RAD21	ENCODE
RXRA_REP1	MCF7	NONE	RXRA	23403292
Sin3ak20V0422111	MCF7	NONE	SIN3AK	ENCODE
S_p53_ChIP-Seq	MCF7	Nutlin-3a	P53	25058159
SPDEF_rep1	MCF7	NONE	SPDEF	27236187/24043118
SPDEF_rep2	MCF7	NONE	SPDEF	27236187/24043118
SPDEF_rep3	MCF7	NONE	SPDEF	27236187/24043118
SrfV0422111	MCF7	NONE	SRF	ENCODE
Taf1V0422111	MCF7	NONE	TAF1	ENCODE
TAM_CTCF_MCF7	MCF7	TAM	CTCF	ENCODE
TAM_ER_MCF7_exp1	MCF7	TAM	ER	PRJEB2316
TAM_ER_MCF7_exp2	MCF7	TAM	ER	PRJEB2316
TAM_ER_MCF7_exp3	MCF7	TAM	ER	PRJEB2316
Tam_ER_TAMR	TAMR	TAM	ER	PRJEB2316
Tcf12V0422111	MCF7	NONE	TCF12	ENCODE
TCF7L2.16h	MCF7	NONE	TCF7L2	ENCODE
Tcf7l2Ucd	MCF7	NONE	Tcf7l2	ENCODE
Tead4sc101184V0422111	MCF7	NONE	TEAD4	ENCODE
TLE3_REP1	MCF7	NONE	TLE3	23403292
Veh_CTCF_MCF7	MCF7	Veh	CTCF	ENCODE
Veh_ER_MCF7	MCF7	Veh	ER	PRJEB2316
Veh_ER_TAMR	TAMR	Veh	ER	PRJEB2316
Znf217Ucd	MCF7	NONE	ZNF217	ENCODE

## Sheet: Supplementary Data 2
Supplementary Dataset 2. Association of co-occupancy of two TFs with breast cancer risk in BCAC data.
TF		Number of SNPs occupied by TF			2 TF co-occupancy			Only first TF			Only second TF			P for interaction between two TFs
First TF	Second TF	Both	First only	Second only	beta*	se	p	beta*	se	p	beta*	se	p
AR	CEBP	34193	165066	162916	0.0917978	0.0231338	7.24409e-05	0.0776012	0.0107017	4.12781e-13	0.0480976	0.0106715	6.57144e-06	0.21698
AR	NR2F2	65628	133631	683870	0.0971501	0.0168953	8.91833e-09	0.0722918	0.0118779	1.15581e-09	0.015304	0.00588505	0.00930929	0.651338
AR	CTBP	32970	166289	111864	0.118531	0.0235754	4.96294e-07	0.072317	0.0106539	1.13842e-11	0.0570442	0.0129398	1.04117e-05	0.706192
AR	E2F1	45870	153389	329181	0.106733	0.0200915	1.08231e-07	0.0721124	0.0110991	8.18678e-11	0.0247756	0.00778907	0.00146862	0.681949
AR	ESR1	41165	158094	162791	0.129839	0.0211113	7.73829e-10	0.0677568	0.0109261	5.59812e-10	0.0736166	0.0107216	6.59295e-12	0.655761
AR	FOXA1	38407	160852	111857	0.186809	0.0218364	0	0.0551453	0.010839	3.62495e-07	0.106864	0.0128746	0	0.3649
AR	GREB1	23174	67600	176085	0.165957	0.0281226	3.60861e-09	0.096273	0.0165447	5.9215e-09	0.0686421	0.010367	3.56299e-11	0.975557
AR	PML	18634	37786	180625	0.0472946	0.0313642	0.131576	0.0863596	0.0221202	9.45714e-05	0.082876	0.0102436	6.66134e-16	0.000199
AR	SIN3AK	69548	129711	178144	0.113106	0.0163363	4.4027e-12	0.0634912	0.0120427	1.34819e-07	0.0675134	0.0103282	6.28453e-11	0.427159
AR	SRF	28130	81149	171129	0.0692829	0.0255286	0.0066489	0.0726751	0.0150909	1.46604e-06	0.0815792	0.0105182	8.65974e-15	0.00664124
AR	TCF12V	24636	57552	174623	0.114366	0.0272892	2.77859e-05	0.100293	0.0179048	2.12591e-08	0.0749832	0.0104074	5.81313e-13	0.0738467
AR	TCF7l2	6752	192507	24726	0.101588	0.0537539	0.058776	0.0781497	0.00991642	3.33067e-15	-0.0331383	0.0279947	0.2376	0.348949
AR	TLE3	17372	139630	181887	0.189173	0.0324254	5.40803e-09	0.03237	0.0115778	0.00517608	0.0690782	0.0102088	1.31901e-11	0.0142198
AR	ZNF217	11098	29461	188161	0.249973	0.0404598	6.47887e-10	0.0979283	0.0254714	0.000120731	0.0693786	0.0100405	4.84968e-12	0.0892549
CEBP	NR2F2	54431	142678	695067	0.0656852	0.0184312	0.000365525	0.0522104	0.0113771	4.45223e-06	0.0193448	0.0058494	0.000942518	0.79087
CEBP	CTBP	37147	159962	107687	0.163051	0.0221904	2.01394e-13	0.0296606	0.0107576	0.0058301	0.0376672	0.0131853	0.00427995	0.000198
CEBP	E2F1	39373	157736	335678	0.0970321	0.0216472	7.37968e-06	0.0451824	0.0108322	3.03122e-05	0.0274047	0.00770387	0.000374726	0.331536
CEBP	ESR1	51839	145270	152117	0.144283	0.018826	1.79856e-14	0.0240354	0.0112764	0.0330499	0.0636242	0.0110662	8.95475e-09	0.0202411
CEBP	FOXA1	32843	164266	117421	0.232826	0.0235831	0	0.0202403	0.0106269	0.0568271	0.0968046	0.0125719	1.35447e-14	5.1073e-05
CEBP	GREB1	28699	62075	168410	0.207121	0.0252596	2.22045e-16	0.0696738	0.0172458	5.34412e-05	0.0290278	0.0104944	0.00567424	0.000747339
CEBP	PML	15504	40916	181605	0.0543089	0.0343653	0.114029	0.0798055	0.0212411	0.00017188	0.05453	0.0101208	7.12845e-08	0.053572
CEBP	SIN3AK	66541	130568	181151	0.113989	0.0166549	7.69118e-12	0.0268138	0.0118801	0.0240063	0.0671605	0.0102345	5.30211e-11	0.377011
CEBP	SRF	29596	79683	167513	0.0902127	0.0248603	0.000284754	0.0639966	0.0152176	2.60577e-05	0.0484972	0.0105272	4.08781e-06	0.469818
CEBP	TCF12V	27211	54977	169898	0.15379	0.0259344	3.02981e-09	0.0787533	0.0183083	1.69646e-05	0.0389242	0.0104519	0.000195979	0.277332
CEBP	TCF7l2	972	196137	30506	0.068428	0.136831	0.617012	0.0539215	0.00975536	3.25058e-08	-0.0106308	0.0256335	0.6789	0.856917
CEBP	TLE3	21252	135750	175857	0.233707	0.0293084	1.55431e-15	0.0201483	0.0117341	0.0859664	0.0329055	0.0102797	0.00136947	4.66977e-08
CEBP	ZNF217	18424	22135	178685	0.239073	0.0314504	2.93099e-14	0.0530115	0.0295304	0.0726304	0.0354362	0.0101959	0.000509853	0.000637548
NR2F2	CTBP	42660	706838	102174	0.0758896	0.0207519	0.000255185	0.0190797	0.00581299	0.00102978	0.0687863	0.0135446	3.80452e-07	0.634451
NR2F2	E2F1	107929	641569	267122	0.0589871	0.0132802	8.92348e-06	0.0170833	0.00607244	0.00490437	0.0265616	0.00858315	0.00197064	0.352086
NR2F2	ESR1	63971	685527	139985	0.0985469	0.0170484	7.45082e-09	0.0156522	0.00588297	0.00780011	0.0788581	0.0115294	7.93365e-12	0.847974
NR2F2	FOXA1	27911	721587	122353	0.319266	0.0256159	0	0.00997425	0.00575827	0.0832447	0.0829376	0.0123284	1.72768e-11	3.65318e-15
NR2F2	GREB1	47603	43171	701895	0.137992	0.0197823	3.04734e-12	0.0889266	0.0205812	1.55482e-05	0.014526	0.00580541	0.0123444	0.230897
NR2F2	PML	33939	22481	715559	0.0433515	0.0233848	0.0637637	0.120927	0.0285183	2.23183e-05	0.021344	0.00576457	0.000213389	0.00761219
NR2F2	SIN3AK	105543	643955	142149	0.0618956	0.0134059	3.89262e-06	0.0172071	0.00605154	0.00446308	0.0951238	0.0114933	2.22045e-16	0.00572088
NR2F2	SRF	44637	64642	704861	0.0572194	0.0203506	0.00492834	0.082255	0.016868	1.08039e-06	0.02022	0.00581348	0.000504955	0.0913115
NR2F2	TCF12V	39290	42898	710208	0.0937277	0.0216979	1.56261e-05	0.114674	0.0206934	2.99768e-08	0.0182559	0.00578778	0.00160926	0.195243
NR2F2	TCF7l2	5684	743814	25794	0.0390279	0.0570553	0.493952	0.0218109	0.00567072	0.000119952	-0.0182416	0.0280172	0.5167	0.576977
NR2F2	TLE3	48478	108524	701020	0.0918372	0.0195622	2.67112e-06	0.0320109	0.0130718	0.0143311	0.0174138	0.0058202	0.00277194	0.076275
NR2F2	ZNF217	17121	23438	732377	0.195104	0.0326385	2.26286e-09	0.0988593	0.028715	0.000575767	0.0177464	0.00571331	0.00189539	0.0719241
CTBP	E2F1	30313	114521	344738	0.0843558	0.0246029	0.000606497	0.0671984	0.0128006	1.52396e-07	0.030254	0.00761009	7.02265e-05	0.646356
CTBP	ESR1	47527	97307	156429	0.136567	0.0196589	3.7359e-12	0.0385152	0.0138751	0.00550576	0.0682009	0.0109141	4.13425e-10	0.25503
CTBP	FOXA1	35159	109675	115105	0.218623	0.0228156	0	0.0230314	0.0130721	0.0780911	0.0983483	0.0126891	9.10383e-15	0.000800175
CTBP	GREB1	25502	65272	119332	0.201751	0.0267569	4.68514e-14	0.0783035	0.016828	3.26874e-06	0.041636	0.0125428	0.000901707	0.0155633
CTBP	PML	14189	42231	130645	0.0802379	0.0358767	0.0253198	0.0702416	0.0209087	0.00078099	0.0687416	0.0119888	9.81796e-09	0.172056
CTBP	SIN3AK	56275	88559	191417	0.124474	0.0180755	5.72409e-12	0.0372441	0.0145559	0.0105067	0.0664947	0.00996881	2.55336e-11	0.407607
CTBP	SRF	25485	83794	119349	0.109917	0.0267743	4.03747e-05	0.0592462	0.0148417	6.55522e-05	0.061524	0.0125381	9.25036e-07	0.741548
CTBP	TCF12V	24900	57288	119934	0.196027	0.0271156	4.8539e-13	0.0634304	0.0179216	0.000401151	0.0436803	0.0124996	0.000474874	0.0102186
CTBP	TCF7l2	3784	141050	27694	-0.0808087	0.0729675	0.2687	0.0730488	0.0115336	2.39599e-10	0.00149579	0.0265585	0.955086	0.0454228
CTBP	TLE3	18749	138253	126085	0.175654	0.0311759	1.75781e-08	0.0320347	0.0116285	0.00587197	0.0540324	0.0122041	9.53771e-06	0.0111663
CTBP	ZNF217	21086	19473	123748	0.230919	0.0296423	6.66134e-15	0.0421515	0.030941	0.173098	0.0430395	0.0122637	0.000448953	0.000951807
E2F1	ESR1	39013	336038	164943	0.211173	0.0217905	0	0.0145679	0.0076967	0.0583918	0.0546511	0.0106432	2.8241e-07	1.74161e-08
E2F1	FOXA1	20404	354647	129860	0.435429	0.0299831	0	0.0117424	0.00751146	0.11799	0.0782595	0.0119742	6.33169e-11	1.02028e-25
E2F1	GREB1	27164	63610	347887	0.172475	0.0260774	3.74234e-11	0.0891103	0.017021	1.64706e-07	0.0239694	0.00757525	0.00155525	0.062015
E2F1	PML	25777	30643	349274	0.05691	0.0267462	0.0333555	0.0875812	0.024501	0.000350769	0.0325364	0.00756561	1.70362e-05	0.0862532
E2F1	SIN3AK	85516	289535	162176	0.106644	0.0148319	6.47038e-13	0.0140927	0.008274	0.0885213	0.0659652	0.0107873	9.64958e-10	0.180269
E2F1	SRF	38070	71209	336981	0.143703	0.0220355	6.96498e-11	0.0327347	0.0160785	0.0417575	0.021535	0.00769653	0.00514184	0.00148905
E2F1	TCF12V	26174	56014	348877	0.137635	0.0265401	2.14952e-07	0.0884903	0.0181422	1.07383e-06	0.0265905	0.00756857	0.000442617	0.492066
E2F1	TCF7l2	2122	372929	29356	0.101305	0.0933207	0.277674	0.0332884	0.00734076	5.76756e-06	-0.0161917	0.0261794	0.5364	0.385944
E2F1	TLE3	28846	128156	346205	0.185466	0.0253023	2.30038e-13	0.0194535	0.012056	0.106615	0.0216689	0.00759122	0.00431086	5.48469e-07
E2F1	ZNF217	10823	29736	364228	0.205968	0.0410404	5.20341e-07	0.116011	0.0253644	4.79006e-06	0.0291257	0.00741725	8.61e-05	0.210866
ESR1	FOXA1	61177	142779	89087	0.248418	0.0173476	0	0.0138741	0.0114212	0.224457	0.0428022	0.0143898	0.00293488	1.98382e-14
ESR1	GREB1	53625	37149	150331	0.162484	0.0185393	0	0.0435722	0.0222353	0.0500434	0.0560402	0.0111247	4.7179e-07	0.041349
ESR1	PML	8043	48377	195913	0.197193	0.0476503	3.49835e-05	0.0530099	0.0195571	0.00671778	0.0792926	0.00980006	6.66134e-16	0.214226
ESR1	SIN3AK	89447	114509	158245	0.135701	0.0144062	0	0.0452781	0.012719	0.00037104	0.0483278	0.0109456	1.00881e-05	0.0544809
ESR1	SRF	24961	84318	178995	0.175976	0.0270714	8.01008e-11	0.0409323	0.0148047	0.00569541	0.0712359	0.0102355	3.40949e-12	0.0484529
ESR1	TCF12V	38559	43629	165397	0.217879	0.0218419	0	0.00355681	0.0205357	0.862493	0.0525958	0.0106253	7.41906e-07	3.15547e-07
ESR1	TCF7l2	851	203105	30627	0.179764	0.1462	0.218857	0.0831138	0.00963379	0	-0.0130565	0.0255801	0.6093	0.460328
ESR1	TLE3	40138	116864	163818	0.151301	0.0213752	1.45861e-12	0.0147134	0.0126405	0.244429	0.0672628	0.0106829	3.04844e-10	0.00987459
ESR1	ZNF217	24061	16498	179895	0.226024	0.0275222	2.22045e-16	0.0055582	0.0347862	0.873053	0.0647155	0.0102014	2.24223e-10	0.000597071
FOXA1	GREB1	27784	62990	122480	0.281521	0.0256457	0	0.0395758	0.0171419	0.0209597	0.0912992	0.0123164	1.23679e-13	5.07238e-06
FOXA1	PML	4448	51972	145816	0.32596	0.0640788	3.64029e-07	0.0518101	0.0188858	0.00608175	0.120345	0.0113153	0	0.0229182
FOXA1	SIN3AK	48724	101540	198968	0.269867	0.0194238	0	0.0586099	0.0135017	1.41882e-05	0.0331601	0.00979951	0.000714752	2.29449e-12
FOXA1	SRF	14940	94339	135324	0.298814	0.0349205	0	0.0358075	0.0140134	0.0106119	0.107501	0.0117333	0	7.45444e-05
FOXA1	TCF12V	20485	61703	129779	0.35531	0.0298694	0	0.020835	0.0173045	0.228583	0.0903291	0.0119695	4.4631e-14	1.86431e-11
FOXA1	TCF7l2	772	149492	30706	0.312867	0.154794	0.0432602	0.125096	0.0111804	0	-0.0157755	0.0255424	0.5432	0.195281
FOXA1	TLE3	21759	135243	128505	0.275836	0.0289561	0	0.0130893	0.0117611	0.26574	0.100955	0.0120342	0	1.22095e-06
FOXA1	ZNF217	15397	25162	134867	0.300491	0.03439	0	0.0386994	0.0276435	0.16153	0.106424	0.0117485	0	0.00062852
GREB1	PML	6447	84327	49973	0.154595	0.0531876	0.00365392	0.109724	0.0148388	1.42109e-13	0.0623876	0.019251	0.00119218	0.763837
GREB1	SIN3AK	47814	42960	199878	0.154932	0.0196428	3.10862e-15	0.0697976	0.020708	0.000750153	0.0617748	0.00976411	2.5043e-10	0.435776
GREB1	SRF	16368	74406	92911	0.144634	0.0334	1.48871e-05	0.10622	0.0157846	1.70415e-11	0.0582368	0.0141162	3.69892e-05	0.614767
GREB1	TCF12V	25400	65374	56788	0.219302	0.0268728	2.22045e-16	0.0716488	0.0168079	2.01878e-05	0.0518145	0.0180159	0.00402703	0.00822445
GREB1	TCF7l2	20407	70367	44375	0.241501	0.0299194	6.66134e-16	0.0757933	0.0162225	2.98136e-06	0.0964587	0.0203089	2.03835e-06	0.0793215
GREB1	TLE3	28854	61920	128148	0.237093	0.0252129	0	0.0545834	0.0172637	0.00156829	0.00652493	0.0120693	0.588769	7.31708e-08
GREB1	ZNF217	16576	74198	23983	0.289376	0.0331189	0	0.0729965	0.0157912	3.78945e-06	0.0299549	0.0284707	0.29274	5.63274e-05
PML	SIN3AK	34864	21556	212828	0.0699578	0.0230528	0.00240799	0.0840977	0.0291381	0.00389949	0.0811534	0.00945772	0	0.0124858
PML	SRF	24800	31620	84479	0.063219	0.0272454	0.0203215	0.0802519	0.0240985	0.000867961	0.0727804	0.0147636	8.23466e-07	0.02146
PML	TCF12V	15203	41217	66985	0.0495706	0.0347367	0.153569	0.0815569	0.0211491	0.000115123	0.115502	0.0165986	3.43836e-12	0.000738913
PML	TCF7l2	6752	49668	58030	0.0417447	0.0519341	0.421512	0.0768714	0.0193193	6.92075e-05	0.153264	0.0177978	0	0.00117328
PML	TLE3	3903	52517	153099	0.217532	0.0682702	0.00144087	0.0615597	0.0187915	0.00105314	0.0445886	0.0110607	5.54766e-05	0.119455
PML	ZNF217	3994	52426	36565	0.191258	0.0675536	0.0046372	0.0632334	0.0188016	0.000770454	0.133848	0.0227864	4.25327e-09	0.936881
SIN3AK	SRF	60625	48654	187067	0.125788	0.0174891	6.36824e-13	0.00669499	0.0193903	0.729887	0.0644028	0.010063	1.55424e-10	0.049144
SIN3AK	TCF12V	56003	26185	191689	0.14221	0.0181752	5.10703e-15	0.0261101	0.0264696	0.323928	0.0611669	0.0099486	7.83193e-10	0.1005
SIN3AK	TCF7l2	2127	245565	29351	0.095492	0.0929726	0.304374	0.0790813	0.00885655	0	-0.0150137	0.0261239	0.5655	0.745168
SIN3AK	TLE3	35856	121146	211836	0.205476	0.0226231	0	0.00365392	0.0124229	0.76866	0.0578484	0.00950665	1.16458e-09	1.39623e-07
SIN3AK	ZNF217	23557	17002	224135	0.206913	0.0278098	1.00364e-13	0.0428928	0.0342704	0.210715	0.0659459	0.00924451	9.78329e-13	0.0291378
SRF	TCF12V	25947	83332	56241	0.107528	0.0265973	5.28086e-05	0.0598534	0.014874	5.72089e-05	0.101789	0.0180867	1.82507e-08	0.12471
SRF	TCF7l2	16290	92989	48492	0.174701	0.0334749	1.80034e-07	0.0527784	0.0141107	0.000183795	0.13082	0.0194457	1.72653e-11	0.828418
SRF	TLE3	10965	98314	146037	0.200498	0.0407497	8.64408e-07	0.0562056	0.0137354	4.27597e-05	0.0376642	0.0113234	0.000880271	0.0162291
SRF	ZNF217	9661	99618	30898	0.150714	0.0433593	0.000509059	0.0628524	0.0136409	4.07271e-06	0.136533	0.0248907	4.12758e-08	0.346298
TCF12V	TCF7l2	20924	61264	43858	0.229883	0.0295695	7.54952e-15	0.0602099	0.0173598	0.000523666	0.0998897	0.0204274	1.0084e-06	0.0791516
TCF12V	TLE3	18431	63757	138571	0.290771	0.0314961	0	0.0487081	0.017023	0.00421884	0.0164799	0.0116181	0.156055	1.77647e-09
TCF12V	ZNF217	13966	68222	26593	0.33216	0.0360902	0	0.0559907	0.016454	0.000666849	0.0328798	0.0269389	0.222264	3.56483e-07
TCF7l2	TLE3	16146	140856	48636	0.326306	0.0336159	0	0.0169052	0.0115257	0.142446	0.0801486	0.019418	3.66671e-05	1.35463e-08
TCF7l2	ZNF217	13540	27019	51242	0.327969	0.0366352	0	0.0405652	0.0266962	0.128634	0.0921846	0.0189075	1.0851e-06	6.64783e-05
TLE3	ZNF217	11108	145894	29451	0.337969	0.0404297	0	0.0265864	0.0113244	0.0188893	0.0609778	0.0255197	0.0168743	3.22533e-07
* The mean difference of the Chi-square values between SNPs with and without the TF occupancy

## Sheet: Supplementary Data 3
Supplementary Dataset 3. Association of chromatin states with breast cancer risk and interaction with TF score in BCAC data.
					Stratified by the score of 22 TFs
	Whole genome				0 TF (N=9538718)			1 - 5 TFs (N=1647527)			6 - 22 TFs (N=151604)
Chromatin state	No. SNPs	beta*	se	p	beta*	se	p	beta*	se	p	beta*	se	p
E027_15_coreMarks
Reference	5611193	Reference			Reference			Reference			Reference
Active TSS	90473	0.044689	0.014529	0.00209798	0.031378	0.035861	0.381574	0.0140945	0.0234418	0.54784	-0.14522	0.031968	5.54593e-06
Bivalent Enhancer	15927	0.005778	0.034181	0.865797	-0.044075	0.056845	0.43834	0.0147221	0.044284	0.739889	-0.154907	0.147856	0.294639
Bivalent/Poised TSS	4587	0.016753	0.06248	0.788699	0.030411	0.093608	0.745181	0.021326	0.0949602	0.821979	-0.306389	0.178898	0.0867125
Enhancers	470022	0.101865	0.007093	9.09059e-47	0.108636	0.008652	3.63869e-36	0.0860332	0.0124495	4.81249e-12	-0.129497	0.035897	0.000309758
Flanking Active TSS	43421	0.163554	0.020661	2.45274e-15	0.227538	0.03927	6.87295e-09	0.1426	0.0281807	4.19256e-07	-0.116755	0.052886	0.0272443
Flanking Bivalent TSS/Enh	6208	-0.059954	0.053774	0.26485	0.079772	0.092061	0.385942	-0.181097	0.0731994	0.013361	-0.188349	0.155856	0.227047
Genic enhancers	73733	0.086515	0.016933	3.23868e-07	0.100598	0.021226	2.14776e-06	0.0124689	0.0271465	0.646234	0.413113	0.091755	6.7317e-06
Heterochromatin	570570	-0.013462	0.006264	0.0316344	-0.014192	0.006584	0.0311618	-0.0005935	0.0184395	0.974472	-0.094439	0.115486	0.413357
Repressed PolyComb	221101	0.002381	0.011357	0.833668	0.011637	0.012789	0.362823	-0.0292229	0.0193053	0.130026	-0.175351	0.096253	0.068455
Strong transcription	622272	0.039177	0.007274	7.2043e-08	0.043071	0.0079	4.98065e-08	0.0196349	0.013713	0.152144	0.061122	0.070074	0.383208
Transcr. at gene 5' and 3'	7799	0.662487	0.04893	9.07889e-42	1.21064	0.070465	3.68504e-66	0.165781	0.0729514	0.0230865	-0.050694	0.164082	0.757322
Weak Repressed PolyComb	1000400	-0.007835	0.005913	0.185171	-0.002969	0.006244	0.634074	-0.0341228	0.0129877	0.00861413	-0.117727	0.059993	0.0497625
Weak transcription	1316920	0.056697	0.00537	4.66495e-26	0.054709	0.005745	1.69878e-21	0.0599644	0.01091	3.88503e-08	0.036643	0.045067	0.416218
ZNF genes & repeats	49219	0.03803	0.020703	0.0662099	0.046627	0.022594	0.0390177	-0.0003625	0.0480965	0.993617	-0.203781	0.243376	0.402593
					p for interaction between chromatin states and TF score <2.0E-16
E028_15_coreMarks
Quiescent/Low	5645083	Reference			Reference			Reference			Reference
Active TSS	65843	-0.0064941	0.0169146	0.700978	-0.117283	0.0560457	0.0363492	-0.076208	0.028324	0.00712382	-0.15462	0.03487	9.25006e-06
Bivalent Enhancer	9179	0.053421	0.0443257	0.228203	0.0486329	0.092542	0.598888	0.035722	0.055496	0.519575	-0.10459	0.12378	0.398111
Bivalent/Poised TSS	3305	0.0585742	0.0735189	0.425451	0.0805279	0.194258	0.678142	0.044802	0.096252	0.641931	-0.15542	0.14285	0.276595
Enhancers	425367	0.0686539	0.0073233	6.91758e-21	0.0678262	0.0092616	2.42488e-13	0.043752	0.012693	0.000566849	-0.05468	0.03485	0.116648
Flanking Active TSS	18218	0.159343	0.0314783	4.14881e-07	0.342549	0.066588	2.6895e-07	0.092639	0.043059	0.0314762	-0.08551	0.06896	0.214975
Flanking Bivalent TSS/Enh	941	-0.0006773	0.137395	0.996011	0.0538212	0.367618	0.883921	-0.089231	0.178339	0.617075	-0.06956	0.26712	0.794864
Genic enhancers	37058	0.0107213	0.0229178	0.639785	0.0176019	0.0266663	0.509254	-0.011393	0.04508	0.800268	-0.18053	0.12717	0.155608
Heterochromatin	485534	-0.0253054	0.008295	0.00228081	-0.0214954	0.0085556	0.0120049	-0.060252	0.022621	0.00772176	-0.25918	0.12273	0.0346864
Repressed PolyComb	116056	0.0699869	0.0141972	8.22296e-07	0.039374	0.0216847	0.0693704	0.085827	0.018339	2.86875e-06	-0.23364	0.08521	0.00610663
Strong transcription	384805	0.0455434	0.0085097	8.69874e-08	0.0501526	0.0089626	2.19354e-08	0.027351	0.020591	0.184178	-0.02486	0.10557	0.814209
Transcr. at gene 5' and 3'	1580	-0.0745203	0.106551	0.484552	-0.126816	0.155802	0.415645	-0.056708	0.156011	0.716605	-0.09597	0.40468	0.812657
Weak Repressed PolyComb	1062054	0.0041226	0.0057849	0.475846	-0.0008928	0.0062489	0.88629	0.015585	0.011016	0.157068	-0.02043	0.05071	0.686948
Weak transcription	1833004	0.0424082	0.0048947	4.55493e-18	0.0448799	0.0051826	4.71764e-18	0.032324	0.010055	0.00130445	-0.04989	0.04328	0.24891
ZNF genes & repeats	15818	0.0145141	0.0349157	0.67741	0.0459325	0.0380002	0.226663	-0.14631	0.085836	0.0881944	-0.25554	0.51259	0.617779
					p for interaction between chromatin states and TF score = 6.0E-5
* The mean difference of the Chi-square values between SNPs with and without the TF occupancy

## Sheet: Supplementary Data 4
Supplementary Dataset 4. Breast cancer susceptibility genes identified by TWAS analysis using genetic variants occupied by risk-associated TFs.
	GWAS summary statistics			TWAS results
Gene	Best SNP	Z	p	beta*	se	Z	p
Newly identified									Gene	Anno	Beta	P
SETD9	rs252923	-15.7031	1.29e-55	-3.71756	0.335375	-11.0848	1.49e-28		SETD9	1	-3.7176	1.49e-28
ASCL2	rs4980383	12.0476	1.08e-33	-4.46211	0.606217	-7.36059	1.83e-13		ASCL2	1	-4.4621	1.83e-13
CHD9	rs4784227	30.3239	6.78e-201	2.79152	0.386066	7.23068	4.81e-13		CHD9	1	2.7915	4.81e-13
CASP7	rs7081062	5.73438	9.37e-09	-1.843	0.261938	-7.03603	1.98e-12		CASP7	1	-1.843	1.98e-12
CLDN15	rs6961094	-6.80808	1.17e-11	1.33111	0.194625	6.83937	7.95e-12		CLDN15	1	1.3311	7.95e-12
GPR68	rs7153397	7.04412	1.47e-12	1.18856	0.182065	6.52823	6.66e-11		GPR68	1	1.1886	6.66e-11
STC1	rs310307	5.17742	2.34e-07	-1.4441	0.224322	-6.43763	1.21e-10		STC1	1	-1.4441	1.21e-10
REXO4	rs11244035	4.18519	2.64e-05	-2.0531	0.343888	-5.97024	2.37e-09		REXO4	1	-2.0531	2.37e-09
GSTM4	rs530021	4.67257	3.3e-06	-2.68933	0.460913	-5.83478	5.39e-09		GSTM4	1	-2.6893	5.39e-09
UNC45A	rs1550637	-6.09091	1.16e-09	2.70753	0.471651	5.74054	9.44e-09		UNC45A	1	2.7075	9.44e-09
GSTM1	rs574344	4.18261	3.08e-05	-2.43729	0.426355	-5.71658	1.09e-08		GSTM1	1	-2.4373	1.09e-08
PLA2G4C	rs10571850	-3.43357	0.0005984	-1.08671	0.194373	-5.59086	2.26e-08		PLA2G4C	1	-1.0867	2.26e-08
PKDREJ	rs136038	-4.76699	2.07e-06	2.47657	0.442949	5.59109	2.26e-08		PKDREJ	1	2.4766	2.26e-08
HSF2	rs77807234	4.9899	6.55e-07	-0.228986	0.0412785	-5.54735	2.9e-08		HSF2	1	-0.229	2.9e-08
CYBRD1	rs3731976	-5.21875	1.79e-07	-0.55205	0.101051	-5.46308	4.68e-08		CYBRD1	1	-0.5521	4.68e-08
DNAJC15	rs9562441	4.12941	3.63e-05	-0.816929	0.149593	-5.46101	4.73e-08		DNAJC15	1	-0.8169	4.73e-08
IFITM3	rs7479101	6.10294	9.62e-10	-2.44614	0.447938	-5.4609	4.74e-08		IFITM3	1	-2.4461	4.74e-08
ZNF318	rs111981370	-4.33	1.63e-05	-0.462841	0.084968	-5.44724	5.12e-08		ZNF318	1	-0.4628	5.12e-08
PADI6	rs11203388	-4.47143	8.14e-06	-1.5434	0.28379	-5.43853	5.37e-08		PADI6	1	-1.5434	5.37e-08
CKMT2	rs58925921	-4.36508	1.12e-05	1.79989	0.331403	5.43114	5.6e-08		CKMT2	1	1.7999	5.6e-08
SNUPN	rs149997575	4.86301	1.19e-06	-0.818168	0.152725	-5.35715	8.45e-08		SNUPN	1	-0.8182	8.45e-08
PDXDC1	rs75982287	-2.93785	0.003277	1.05982	0.201269	5.26568	1.4e-07		PDXDC1	1	1.0598	1.4e-07
DGKQ	rs1051613	3.71875	0.0001938	0.779978	0.149771	5.20781	1.91e-07		DGKQ	1	0.78	1.91e-07
SLC12A3	rs13337678	-5.26562	1.69e-07	-2.59165	0.498494	-5.19895	2e-07		SLC12A3	1	-2.5916	2e-07
NOL12	rs133023	-6.16129	5.81e-10	1.85316	0.362591	5.11088	3.21e-07		NOL12	1	1.8532	3.21e-07
VHL	rs2648570	-3.22353	0.001252	0.590096	0.116428	5.06835	4.01e-07		VHL	1	0.5901	4.01e-07
ERP27	rs77642095	7.16883	1.01e-12	1.31266	0.25913	5.06565	4.07e-07		ERP27	1	1.3127	4.07e-07
STPG1	rs9424367	-3.37778	0.0007176	-0.640898	0.126971	-5.04759	4.47e-07		STPG1	1	-0.6409	4.47e-07
CEP120	rs4836002	5.05556	4.46e-07	-0.890477	0.176664	-5.04052	4.64e-07		CEP120	1	-0.8905	4.64e-07
CHURC1	rs72724484	4.0099	6.06e-05	2.45063	0.49205	4.98044	6.34e-07		CHURC1	1	2.4506	6.34e-07
CNGA1	rs321631	-4.1875	3.05e-05	-0.531561	0.108562	-4.89637	9.76e-07		CNGA1	1	-0.5316	9.76e-07
CBS	rs234702	-3.42373	0.0006084	-0.233941	0.0477799	-4.89622	9.77e-07		CBS	1	-0.2339	9.77e-07
LRIG2	rs11102658	4.43284	8.54e-06	-1.76763	0.361337	-4.89192	9.99e-07		LRIG2	1	-1.7676	9.99e-07
ZMYND12	rs12141084	3.95161	7.33e-05	-0.698032	0.143608	-4.86066	1.17e-06		ZMYND12	1	-0.698	1.17e-06
CSNK2B	rs3129972	-4.30189	1.63e-05	-1.9974	0.417087	-4.78892	1.68e-06		CSNK2B	1	-1.9974	1.68e-06
CTSF	rs551708	-4.40299	1.13e-05	0.586609	0.123319	4.75683	1.97e-06		CTSF	1	0.5866	1.97e-06
ADAMTS19	rs2871979	-3.51899	0.0004504	-1.77149	0.374401	-4.73152	2.23e-06		ADAMTS19	1	-1.7715	2.23e-06
GLDN	rs10708823	3.57812	0.0003289	0.686104	0.145178	4.72596	2.29e-06		GLDN	1	0.6861	2.29e-06
GMPPB	rs114561213	-3.76687	0.0001694	2.4126	0.514843	4.68608	2.78e-06		GMPPB	1	2.4126	2.78e-06
ZBTB9	rs9469617	-3.85714	0.0001157	-2.05619	0.440316	-4.66981	3.01e-06		ZBTB9	1	-2.0562	3.01e-06
CDC7	rs13447450	-3.92188	8.95e-05	1.72085	0.368952	4.66415	3.1e-06		CDC7	1	1.7208	3.1e-06
PLXNC1	rs3952590	3.25	0.001148	-1.22495	0.264797	-4.62598	3.73e-06		PLXNC1	1	-1.2249	3.73e-06
TRIOBP	rs738322	-6.24194	3.47e-10	0.778253	0.169145	4.6011	4.2e-06		TRIOBP	1	0.7783	4.2e-06
ZNF575	rs1386502	-5.2381	1.3e-07	0.805221	0.175686	4.5833	4.58e-06		ZNF575	1	0.8052	4.58e-06
LRRC25	rs172032	-8.29688	1.06e-16	0.763564	0.166969	4.57309	4.81e-06		LRRC25	1	0.7636	4.81e-06
FES	rs60290423	-7.84783	3.21e-15	0.951455	0.209042	4.5515	5.33e-06		FES	1	0.9515	5.33e-06
SLC6A12	rs112602274	-4.37662	1.3e-05	0.671219	0.147562	4.54873	5.4e-06		SLC6A12	1	0.6712	5.4e-06
CRACR2B	rs7947543	3.79412	0.0001534	0.681888	0.150501	4.5308	5.88e-06		CRACR2B	1	0.6819	5.88e-06
TOM1L2	rs2955373	-3.48485	0.0004668	-1.33314	0.297395	-4.48271	7.37e-06		TOM1L2	1	-1.3331	7.37e-06
IDUA	rs16342	4.87838	1.06e-06	1.41175	0.318042	4.43888	9.04e-06		IDUA	1	1.4118	9.04e-06
IFIT2	rs111908126	-3.48611	0.0004856	1.31195	0.295607	4.43815	9.07e-06		IFIT2	1	1.3119	9.07e-06
SLC10A7	rs7658864	-3.625	0.0003019	0.973572	0.219398	4.43748	9.1e-06		SLC10A7	1	0.9736	9.1e-06
Previously reported
SLC4A7	rs552647	16.7581	5.23e-63	1.30583	0.0765271	17.0636	2.77e-65		SLC4A7	2	1.3058	2.77e-65
MRPS30	rs6451770	15.0781	4.28e-52	2.14651	0.143225	14.987	8.93e-51		MRPS30	2	2.1465	8.93e-51
ZNF404	rs62116961	9.18182	8.42e-20	1.47176	0.159944	9.20169	3.52e-20		ZNF404	2	1.4718	3.52e-20
COX11	rs12603899	-9.04412	1.31e-19	1.55854	0.171327	9.09687	9.3e-20		COX11	2	1.5585	9.3e-20
APOBEC3B	rs12329956	-7.10938	1.47e-12	-1.02964	0.13242	-7.77552	7.55e-15		APOBEC3B	2	-1.0296	7.55e-15
CASP8	rs6754084	-7.73913	1.52e-14	-1.131	0.163279	-6.92675	4.31e-12		CASP8	2	-1.131	4.31e-12
FIS1	rs6961094	-6.80808	1.17e-11	-0.232087	0.0344806	-6.73096	1.69e-11		FIS1	2	-0.2321	1.69e-11
POMC	rs2384057	-6.40299	1.63e-10	2.52885	0.377065	6.70665	1.99e-11		POMC	2	2.5288	1.99e-11
KLHDC7A	rs2992753	-7.10938	1.18e-12	-1.4659	0.221027	-6.63219	3.31e-11		KLHDC7A	2	-1.4659	3.31e-11
ATG10	rs111549985	-6.91667	6.26e-12	-3.38393	0.515584	-6.56329	5.26e-11		ATG10	2	-3.3839	5.26e-11
LRRC37A	rs372526058	-6.30263	3.1e-10	-1.03659	0.157988	-6.5612	5.34e-11		LRRC37A	2	-1.0366	5.34e-11
PLEKHM1	rs62064364	-6.68354	1.87e-11	-1.75764	0.269383	-6.5247	6.81e-11		PLEKHM1	2	-1.7576	6.81e-11
ARHGAP27	rs377112142	-6.40789	1.63e-10	-1.77852	0.278859	-6.37785	1.8e-10		ARHGAP27	2	-1.7785	1.8e-10
LRRC37A2	rs8073146	-6.34211	2.3e-10	-4.46946	0.712496	-6.27297	3.54e-10		LRRC37A2	2	-4.4695	3.54e-10
LURAP1	rs72677567	4.66667	2.81e-06	-0.846156	0.142252	-5.94828	2.71e-09		LURAP1	2	-0.8462	2.71e-09
STXBP4	rs9914088	-8.23529	1.1e-16	1.51993	0.257076	5.91237	3.37e-09		STXBP4	2	1.5199	3.37e-09
PIDD1	rs28710291	5.89706	3.69e-09	0.853256	0.149275	5.71599	1.09e-08		PIDD1	2	0.8533	1.09e-08
ATP6AP1L	rs73134709	-6.875	7.84e-12	-2.09768	0.383012	-5.47682	4.33e-08		ATP6AP1L	2	-2.0977	4.33e-08
RPS23	rs226198	6.49315	7.41e-11	1.55569	0.286458	5.43078	5.61e-08		RPS23	2	1.5557	5.61e-08
KCNN4	rs108775	-7.58065	2.55e-14	1.85847	0.348971	5.32559	1.01e-07		KCNN4	2	1.8585	1.01e-07
ELL	rs2074296	6.0303	1.35e-09	1.00847	0.190298	5.29945	1.16e-07		ELL	2	1.0085	1.16e-07
IRX3	rs11075987	-7.46774	7.44e-14	1.9368	0.367324	5.27271	1.34e-07		IRX3	2	1.9368	1.34e-07
NUDT17	rs34958017	-6.21212	5.13e-10	-2.28068	0.449775	-5.0707	3.96e-07		NUDT17	2	-2.2807	3.96e-07
SNX32	rs2231884	4.84337	1.27e-06	1.6783	0.336527	4.98712	6.13e-07		SNX32	2	1.6783	6.13e-07
OR2A7	rs59025819	-6.01389	1.7e-09	1.6741	0.335884	4.98416	6.22e-07		OR2A7	2	1.6741	6.22e-07
MUTYH	rs34633058	-4.8169	1.41e-06	0.704104	0.146871	4.79404	1.63e-06		MUTYH	2	0.7041	1.63e-06
CD151	rs7479183	6.53968	4.87e-11	1.10915	0.239412	4.63283	3.61e-06		CD151	2	1.1092	3.61e-06
NSUN4	rs45524035	4.48529	6.43e-06	-0.687651	0.148761	-4.62252	3.79e-06		NSUN4	2	-0.6877	3.79e-06
BTN3A2	rs34332556	-5.76068	8.28e-09	2.70006	0.592491	4.55713	5.19e-06		BTN3A2	2	2.7001	5.19e-06
ANKLE1	rs4808611	4.2125	2.35e-05	0.110909	0.025021	4.43264	9.31e-06		ANKLE1	2	0.1109	9.31e-06
* The effect of predicted genes on breast cancer risk

## Sheet: Supplementary Data 5
Supplementary Dataset 5. Susceptibility genes supported by functional genomic data analysis.
Gene	SNP_in_prediction_model	Promoter/Enhancer	Nearby_gene	Evidence_with_chromatin_interaction
ADAMTS19	rs2871979
ADAMTS19	rs74369478
ADAMTS19	rs10042250
ADAMTS19	rs77627329	Enhancer
ADAMTS19	rs28434071
ADAMTS19	rs17839625	Promoter
ADAMTS19	rs116417535	Enhancer
ADAMTS19	rs79125738	Enhancer
ADAMTS19	rs17766880	Enhancer
ADAMTS19	rs75490358
ADAMTS19	rs13156579			Yes
ANKLE1	rs4808611	Promoter		Yes
ANKLE1	rs73012590	Promoter		Yes
ANKLE1	rs34963425	Promoter		Yes
ANKLE1	rs139379126	Promoter		Yes
ANKLE1	rs10423232
ANKLE1	rs34139410	Promoter		Yes
ANKLE1	rs71338624	Promoter		Yes
ANKLE1	rs538797892
ANKLE1	rs34823570	Promoter		Yes
APOBEC3B	rs6001033	Enhancer
APOBEC3B	rs12329956	Enhancer
APOBEC3B	rs60603980	Enhancer
APOBEC3B	rs139387	Promoter		Yes
APOBEC3B	rs6519156	Promoter		Yes
APOBEC3B	rs56076229	Promoter
APOBEC3B	rs35594588	Enhancer
APOBEC3B	rs35543144	Promoter		Yes
APOBEC3B	rs470080	Promoter		Yes
APOBEC3B	rs113135601	Enhancer
APOBEC3B	rs5750598	Promoter
APOBEC3B	rs11089929	Promoter
APOBEC3B	rs6519162	Enhancer
APOBEC3B	rs130660	Promoter
APOBEC3B	rs117932236	Promoter
APOBEC3B	rs377697558
APOBEC3B	rs5750707	Enhancer		Yes
APOBEC3B	rs137602	Promoter		Yes
APOBEC3B	rs35540484	Enhancer
ARHGAP27	rs377112142
ARHGAP27	rs4640231	Enhancer
ARHGAP27	rs2469937	Promoter
ARHGAP27	rs393152	Enhancer
ARHGAP27	rs450237
ARHGAP27	rs372494195
ARHGAP27	rs187569028
ARHGAP27	rs190958065
ARHGAP27	rs58089049	Enhancer
ARHGAP27	rs56214516
ARHGAP27	rs557445057
ARHGAP27	rs112069536	Promoter
ARHGAP27	rs114316249	Promoter
ARHGAP27	rs12944415	Enhancer
ARHGAP27	rs534458121
ARHGAP27	rs1230103	Promoter	Yes	Yes
ARHGAP27	rs12604082	Promoter
ARHGAP27	rs555779317
ARHGAP27	rs199649777	Enhancer
ASCL2	rs4980383	Promoter
ASCL2	rs673791	Promoter
ASCL2	rs184267	Promoter
ASCL2	rs172605	Promoter
ASCL2	rs11041501	Enhancer
ASCL2	rs2668858	Enhancer
ASCL2	rs192955527	Enhancer
ASCL2	rs113009189	Promoter		Yes
ASCL2	rs336985
ASCL2	rs74853690	Enhancer
ASCL2	rs11564724	Promoter
ASCL2	rs1604343
ASCL2	rs80120162	Enhancer
ASCL2	rs7112919	Promoter
ASCL2	rs73406785	Enhancer
ASCL2	rs7108898	Promoter
ASCL2	rs2237862	Promoter
ASCL2	rs3842762	Promoter
ASCL2	rs2074238	Promoter
ASCL2	rs59014768	Enhancer
ASCL2	rs3842749	Promoter
ASCL2	rs3213217	Promoter
ASCL2	rs3213223	Promoter
ASCL2	rs4372423	Enhancer
ASCL2	rs4930080	Promoter
ASCL2	rs59571891	Promoter
ASCL2	rs4752755
ASCL2	rs150870400	Promoter
ASCL2	rs146637833	Enhancer
ASCL2	rs234868	Promoter
ASCL2	rs234879	Enhancer
ASCL2	rs75963634	Promoter
ASCL2	rs2010153	Promoter
ASCL2	rs115637122	Promoter
ASCL2	rs16928561	Promoter
ASCL2	rs74050541	Promoter
ASCL2	rs11606723
ASCL2	rs117313539	Promoter
ASCL2	rs7107385	Promoter	Yes	Yes
ASCL2	rs61866961	Enhancer
ASCL2	rs7481173	Promoter
ASCL2	rs7111447	Promoter
ASCL2	rs11564723	Promoter
ATG10	rs111549985	Promoter	Yes	Yes
ATG10	rs17243791		Yes
ATG10	rs73134739	Promoter	Yes
ATG10	rs226205	Enhancer
ATG10	rs150934	Enhancer
ATG10	rs2406909	Promoter	Yes
ATG10	rs72774916	Enhancer
ATG10	rs10514231		Yes
ATG10	rs72774935	Promoter		Yes
ATG10	rs4703876		Yes
ATG10	rs12523353	Enhancer	Yes
ATG10	rs224806	Promoter
ATG10	rs1485587	Promoter	Yes
ATG10	rs10474049		Yes
ATG10	rs6867982	Promoter
ATG10	rs397998409
ATG10	rs397943195
ATG10	rs9293287	Enhancer	Yes
ATG10	rs7725277			Yes
ATG10	rs113539647	Promoter		Yes
ATG10	rs72774918	Enhancer
ATG10	rs10052516		Yes
ATG10	rs11740152	Enhancer
ATG10	rs12188349		Yes
ATG10	rs79068870	Enhancer
ATG10	rs6882515	Promoter
ATG10	rs224966	Promoter
ATG10	rs440499	Enhancer
ATG10	rs78819701	Enhancer
ATG10	rs693739		Yes
ATG10	rs112684759
ATG10	rs58652756
ATG10	rs1971177
ATG10	rs74731984	Enhancer
ATG10	rs76700009	Enhancer
ATG10	rs79429836	Enhancer
ATP6AP1L	rs73134709	Promoter
ATP6AP1L	rs10514231
ATP6AP1L	rs3739	Enhancer
ATP6AP1L	rs3738	Enhancer
ATP6AP1L	rs226197	Promoter	Yes	Yes
ATP6AP1L	rs226203	Promoter
ATP6AP1L	rs6880209	Promoter
ATP6AP1L	rs11325430	Promoter	Yes	Yes
ATP6AP1L	rs862245	Enhancer	Yes	Yes
ATP6AP1L	rs11960480	Enhancer
ATP6AP1L	rs11957050	Enhancer
ATP6AP1L	rs113761567
ATP6AP1L	rs224912	Promoter	Yes
ATP6AP1L	rs12657425	Promoter
ATP6AP1L	rs6452431	Enhancer
BTN3A2	rs34332556	Promoter
BTN3A2	rs13212562	Promoter
BTN3A2	rs200836770	Promoter		Yes
BTN3A2	rs68112369	Promoter	Yes
BTN3A2	rs367749396
BTN3A2	rs7774567	Enhancer
BTN3A2	rs9366653	Enhancer	Yes	Yes
BTN3A2	rs9393708	Promoter	Yes	Yes
BTN3A2	rs34550936	Promoter	Yes	Yes
BTN3A2	rs34622023	Promoter	Yes	Yes
BTN3A2	rs9393707	Promoter	Yes	Yes
BTN3A2	rs9358932	Promoter	Yes	Yes
BTN3A2	rs9379854	Enhancer	Yes	Yes
BTN3A2	rs72836482	Promoter	Yes	Yes
BTN3A2	rs28362606	Promoter	Yes
BTN3A2	rs66827971	Promoter	Yes
BTN3A2	rs71557334	Promoter	Yes
BTN3A2	rs9379856	Promoter	Yes
BTN3A2	rs35589403	Promoter
BTN3A2	rs386406589
BTN3A2	rs3799378	Promoter		Yes
BTN3A2	rs3999544	Promoter		Yes
BTN3A2	rs2393593	Promoter		Yes
BTN3A2	rs9467989	Promoter
BTN3A2	rs145943237	Enhancer
BTN3A2	rs13202503	Enhancer
BTN3A2	rs4711107	Promoter	Yes	Yes
BTN3A2	rs60986408	Promoter		Yes
BTN3A2	rs59484333	Promoter		Yes
BTN3A2	rs6932590	Promoter
BTN3A2	rs1796518	Promoter		Yes
BTN3A2	rs1796520			Yes
BTN3A2	rs4145878	Promoter		Yes
BTN3A2	rs9358925	Promoter		Yes
BTN3A2	rs66972160	Promoter	Yes	Yes
CASP7	rs7081062	Enhancer
CASP7	rs12243326	Promoter
CASP7	rs34293126	Enhancer	Yes	Yes
CASP7	rs34245624	Enhancer	Yes
CASP7	rs2296784	Promoter
CASP7	rs61865229	Enhancer
CASP7	rs2104598	Promoter
CASP7	rs11196418	Promoter	Yes
CASP7	rs141407081	Promoter
CASP7	rs12359677	Promoter	Yes
CASP7	rs113102683	Promoter
CASP7	rs7094871	Promoter
CASP7	rs67832625	Promoter
CASP7	rs55931980	Enhancer
CASP7	rs12762568	Enhancer
CASP7	rs11196449	Promoter	Yes
CASP7	rs2419821	Enhancer
CASP7	rs75956263	Enhancer
CASP7	rs397753592
CASP7	rs142056221	Enhancer
CASP7	rs34950775	Promoter
CASP7	rs17091488	Promoter
CASP7	rs12263370		Yes
CASP8	rs55971105	Promoter	Yes	Yes
CASP8	rs6754084	Promoter	Yes	Yes
CASP8	rs398060951
CASP8	rs13030042	Enhancer	Yes
CASP8	rs6435063	Promoter
CBS	rs234702	Enhancer	Yes
CBS	rs230640	Promoter
CBS	rs162404
CBS	rs9941787
CBS	rs535631608
CBS	rs113193240	Promoter
CBS	rs56151312	Enhancer
CBS	rs228033	Enhancer
CBS	rs228034	Enhancer
CBS	rs2851391	Enhancer	Yes
CBS	rs220153	Enhancer
CBS	rs201538773
CBS	rs201303839	Enhancer
CBS	rs234782	Enhancer	Yes	Yes
CBS	rs162370	Enhancer
CBS	rs28453926	Enhancer
CBS	rs371580482
CBS	rs868092
CBS	rs2026284	Promoter		Yes
CBS	rs234692
CBS	rs228039	Promoter
CBS	rs35855387	Promoter
CBS	rs113492993	Enhancer
CBS	rs7281115	Enhancer
CBS	rs7277158	Promoter
CBS	rs4334574	Promoter
CBS	rs220281	Promoter
CBS	rs229341	Enhancer
CBS	rs368009144
CBS	rs34695695	Enhancer
CBS	rs35090278	Enhancer
CD151	rs7479183	Enhancer		Yes
CD151	rs398054898
CD151	rs7925131	Promoter		Yes
CD151	rs9943674	Enhancer		Yes
CD151	rs34705305	Promoter	Yes
CD151	rs4075289	Promoter		Yes
CD151	rs4075290	Promoter		Yes
CD151	rs7114218	Promoter
CD151	rs6597977	Promoter	Yes
CD151	rs28558789	Promoter		Yes
CD151	rs7947543	Promoter	Yes	Yes
CD151	rs28478991	Promoter	Yes	Yes
CD151	rs28448654	Promoter	Yes	Yes
CD151	rs7924806	Promoter	Yes	Yes
CD151	rs144976044	Promoter
CD151	rs11246328	Promoter		Yes
CD151	rs117541077	Promoter
CD151	rs190867827	Promoter
CD151	rs147192540	Promoter
CD151	rs56265615	Enhancer	Yes	Yes
CD151	rs2740373	Enhancer
CDC7	rs13447450	Promoter	Yes
CDC7	rs13447455	Promoter	Yes
CDC7	rs527829		Yes
CDC7	rs546043709
CDC7	rs2089366		Yes
CDC7	rs2174954		Yes
CDC7	rs36048657	Enhancer
CDC7	rs499184
CDC7	rs4484968	Promoter
CDC7	rs140258467
CDC7	rs11165133
CDC7	rs201050203
CDC7	rs199704516
CEP120	rs4836002		Yes
CEP120	rs4835798		Yes
CEP120	rs140817054	Promoter
CEP120	rs304394	Enhancer
CHD9	rs4784227	Enhancer
CHD9	rs3095602	Promoter
CHD9	rs12930156	Promoter
CHD9	rs28463809	Promoter
CHD9	rs530050445
CHD9	rs3104800	Promoter
CHD9	rs45512493	Promoter
CHD9	rs12149832	Promoter
CHD9	rs11075987	Promoter
CHD9	rs184682706	Promoter
CHD9	rs17833492	Enhancer		Yes
CHD9	rs140701568	Enhancer
CHD9	rs75571494	Promoter		Yes
CHD9	rs189585385
CHD9	rs62033401	Promoter
CHD9	rs45570038	Enhancer
CHD9	rs17825567
CHD9	rs4784346
CHD9	rs142552007	Promoter
CHD9	rs146566297	Enhancer
CHD9	rs16952520	Promoter
CHD9	rs12921672
CHD9	rs4260053	Enhancer
CHD9	rs138351466
CHD9	rs62034138	Enhancer
CHURC1	rs72724484	Enhancer
CHURC1	rs569380999
CHURC1	rs189898940	Promoter
CHURC1	rs77622144	Enhancer
CHURC1	rs78468258
CHURC1	rs386381612
CHURC1	rs61987410
CHURC1	rs397738190
CHURC1	rs139616800	Enhancer
CHURC1	rs8010241	Enhancer	Yes
CHURC1	rs7159174
CHURC1	rs73279855
CKMT2	rs397943195
CKMT2	rs7725131
CKMT2	rs7707520	Enhancer
CKMT2	rs7725126
CKMT2	rs6452410
CKMT2	rs6866156	Enhancer
CLDN15	rs6961094	Promoter
CLDN15	rs13229095	Promoter
CLDN15	rs113459328	Promoter
CLDN15	rs28603325	Promoter
CLDN15	rs73187803	Promoter
CLDN15	rs448775	Enhancer
CLDN15	rs67759956	Promoter
CLDN15	rs11973000	Enhancer		Yes
CLDN15	rs1050813			Yes
CLDN15	rs3087504	Promoter		Yes
CLDN15	rs4727469	Enhancer
CLDN15	rs4727470	Enhancer
CLDN15	rs6979867	Promoter		Yes
CLDN15	rs6961873	Promoter		Yes
CLDN15	rs6946706	Promoter		Yes
CLDN15	rs6946705	Promoter		Yes
CLDN15	rs6947016	Promoter		Yes
CLDN15	rs17883268	Promoter		Yes
CLDN15	rs149573669	Promoter		Yes
CLDN15	rs148749047	Promoter		Yes
CLDN15	rs397962624
CLDN15	rs6942609	Promoter		Yes
CLDN15	rs314349	Enhancer
CLDN15	rs74887968	Promoter		Yes
CLDN15	rs140150861	Enhancer
CLDN15	rs74342219	Promoter
CLDN15	rs181294324	Enhancer
CNGA1	rs321631	Promoter	Yes
CNGA1	rs321630	Promoter	Yes
CNGA1	rs1003872
CNGA1	rs1003873
CNGA1	rs373720
CNGA1	rs112922394
CNGA1	rs28473096	Promoter
CNGA1	rs13121957	Promoter	Yes	Yes
CNGA1	rs6812622	Promoter
CNGA1	rs321635	Promoter
CNGA1	rs55749195	Enhancer	Yes
CNGA1	rs17576077	Enhancer
COX11	rs12603899	Enhancer
COX11	rs9891704	Enhancer
COX11	rs17817901	Enhancer	Yes	Yes
COX11	rs1802212	Enhancer	Yes	Yes
COX11	rs34562804	Enhancer		Yes
COX11	rs9914836	Enhancer
COX11	rs9914088	Promoter		Yes
COX11	rs2958913	Promoter
COX11	rs397767642
CRACR2B	rs7947543	Promoter		Yes
CRACR2B	rs28478991	Promoter		Yes
CRACR2B	rs28448654	Promoter		Yes
CRACR2B	rs28507856	Promoter
CRACR2B	rs28681202	Promoter
CRACR2B	rs7924806	Promoter		Yes
CRACR2B	rs28678266	Promoter
CRACR2B	rs7481614	Promoter
CRACR2B	rs61879160	Enhancer
CRACR2B	rs386372901
CRACR2B	rs2672785	Enhancer
CRACR2B	rs562608258
CRACR2B	rs61876746	Promoter	Yes
CRACR2B	rs7126805	Promoter	Yes
CRACR2B	rs11246135	Promoter
CSNK2B	rs3129972	Promoter
CSNK2B	rs886425	Promoter
CSNK2B	rs886424	Promoter
CSNK2B	rs1264350	Promoter
CSNK2B	rs2394415	Enhancer
CSNK2B	rs9265195	Enhancer
CSNK2B	rs9265191	Enhancer
CSNK2B	rs9265193	Enhancer
CSNK2B	rs9265194	Enhancer
CSNK2B	rs9265192	Enhancer
CSNK2B	rs77485342	Promoter
CSNK2B	rs9265197	Enhancer
CSNK2B	rs9265198	Enhancer
CSNK2B	rs9265199	Enhancer
CSNK2B	rs9265184	Enhancer
CSNK2B	rs9265186	Enhancer
CSNK2B	rs9265207	Enhancer
CSNK2B	rs9265208	Enhancer
CSNK2B	rs9265201	Enhancer
CSNK2B	rs9265205	Enhancer
CSNK2B	rs9279116	Enhancer
CSNK2B	rs142319630	Enhancer
CSNK2B	rs9265188	Enhancer
CSNK2B	rs8192585	Enhancer
CSNK2B	rs9265209	Enhancer
CSNK2B	rs9265210	Enhancer
CSNK2B	rs9265183	Enhancer
CSNK2B	rs45592033	Promoter
CSNK2B	rs1264319	Enhancer
CSNK2B	rs528186543
CSNK2B	rs2596495	Promoter
CSNK2B	rs4990036	Promoter
CSNK2B	rs182445186	Enhancer
CSNK2B	rs146077048
CSNK2B	rs3132560
CSNK2B	rs115793853	Enhancer
CTSF	rs551708	Promoter
CTSF	rs1044522		Yes
CTSF	rs2242663	Promoter	Yes
CTSF	rs607736	Enhancer
CTSF	rs58876856	Promoter
CTSF	rs76732061
CTSF	rs201261920
CYBRD1	rs3731976	Promoter	Yes
CYBRD1	rs1558938	Promoter	Yes
CYBRD1	rs2356791		Yes
CYBRD1	rs11682659		Yes
CYBRD1	rs1476110	Promoter
CYBRD1	rs6433296	Promoter
CYBRD1	rs6724344	Promoter
CYBRD1	rs1076594
DGKQ	rs1051613
DGKQ	rs530001703
DGKQ	rs35728138	Enhancer
DGKQ	rs3796621	Enhancer
DGKQ	rs3733349	Enhancer	Yes	Yes
DGKQ	rs1250114	Enhancer
DGKQ	rs1250117	Enhancer
DGKQ	rs62286992	Promoter
DGKQ	rs4234854	Enhancer
DGKQ	rs34163945	Enhancer
DNAJC15	rs9562441	Enhancer
DNAJC15	rs9533318
DNAJC15	rs12868231
DNAJC15	rs12427475	Enhancer
DNAJC15	rs74644240	Enhancer
DNAJC15	rs75378584	Enhancer		Yes
DNAJC15	rs9590664
DNAJC15	rs9594677	Enhancer
DNAJC15	rs376766032
DNAJC15	rs9533147	Promoter
DNAJC15	rs4942088	Enhancer
DNAJC15	rs4942089	Enhancer
DNAJC15	rs78735820	Enhancer
DNAJC15	rs548328972
DNAJC15	rs7999315	Enhancer
DNAJC15	rs7335168	Promoter	Yes	Yes
DNAJC15	rs6561101	Promoter	Yes	Yes
DNAJC15	rs6650366	Enhancer
DNAJC15	rs672898	Enhancer
DNAJC15	rs9567211	Enhancer
DNAJC15	rs17462790	Promoter
DNAJC15	rs12853439	Promoter
DNAJC15	rs9562469	Enhancer
DNAJC15	rs2062305	Enhancer
DNAJC15	rs370453133
DNAJC15	rs140064042	Enhancer
DNAJC15	rs9594957	Enhancer
DNAJC15	rs73187215	Enhancer
DNAJC15	rs7317491	Enhancer
DNAJC15	rs78322597	Promoter
DNAJC15	rs401439
DNAJC15	rs74917101	Promoter		Yes
DNAJC15	rs7327510
DNAJC15	rs6561071	Enhancer
DNAJC15	rs36040075
ELL	rs2074296	Promoter
ELL	rs73923118	Enhancer	Yes	Yes
ELL	rs34523547	Promoter		Yes
ELL	rs142117037	Enhancer
ELL	rs11670056	Promoter	Yes	Yes
ELL	rs78030362	Promoter	Yes	Yes
ELL	rs111408331	Promoter
ELL	rs112534976			Yes
ELL	rs71170689	Promoter
ELL	rs12610057	Promoter
ELL	rs62123870	Promoter	Yes	Yes
ELL	rs139136139	Promoter
ELL	rs74312597	Promoter
ELL	rs11671119	Promoter
ELL	rs574401835
ELL	rs113093604	Promoter		Yes
ELL	rs11670228
ELL	rs2002632	Promoter		Yes
ELL	rs77629480	Promoter	Yes	Yes
ELL	rs79850010	Enhancer
ELL	rs117058667	Promoter
ELL	rs143870482	Enhancer
ERP27	rs75905550	Enhancer
ERP27	rs77642095	Promoter
ERP27	rs17221259	Promoter
ERP27	rs11055880	Promoter
ERP27	rs10845934
ERP27	rs13377634	Promoter
ERP27	rs4128194	Promoter
ERP27	rs546875124
ERP27	rs73052705	Enhancer
ERP27	rs118113743	Enhancer	Yes
ERP27	rs147068980	Promoter
ERP27	rs146330734	Promoter
ERP27	rs11612057	Promoter
ERP27	rs56407737	Enhancer
ERP27	rs11612751	Enhancer	Yes
ERP27	rs7969159	Promoter
ERP27	rs6645	Promoter
FES	rs60290423	Enhancer
FES	rs79548680
FES	rs4702	Promoter		Yes
FES	rs181289677	Promoter		Yes
FES	rs57515981	Promoter		Yes
FES	rs1894400	Promoter	Yes	Yes
FES	rs7497304	Promoter	Yes	Yes
FES	rs6227	Enhancer
FES	rs12906125	Promoter	Yes	Yes
FES	rs370932075
FES	rs11330240	Promoter	Yes	Yes
FES	rs34029266	Promoter	Yes	Yes
FES	rs113597974
FES	rs11542638	Enhancer
FES	rs144979467	Enhancer	Yes
FES	rs373942259
FIS1	rs6961094	Promoter
FIS1	rs876826	Enhancer
FIS1	rs12531332	Promoter
FIS1	rs6979867	Promoter	Yes
FIS1	rs6946706	Promoter	Yes
FIS1	rs6946705	Promoter	Yes
FIS1	rs6947016	Promoter	Yes
FIS1	rs180725663	Promoter	Yes
FIS1	rs149573669	Promoter	Yes
FIS1	rs148749047	Promoter	Yes
FIS1	rs397962624
FIS1	rs7808970	Promoter
FIS1	rs62483668
GLDN	rs10708823
GLDN	rs397854518
GLDN	rs2445758	Enhancer
GLDN	rs35030676
GLDN	rs2470152	Enhancer
GLDN	rs16964258	Enhancer		Yes
GLDN	rs17600375	Enhancer
GLDN	rs2470193	Enhancer	Yes
GLDN	rs138339260	Promoter
GLDN	rs6493486
GLDN	rs34712049	Promoter		Yes
GMPPB	rs114561213	Enhancer
GMPPB	rs140864960	Promoter
GMPPB	rs150021639	Enhancer
GMPPB	rs397875179
GMPPB	rs77440492	Promoter
GMPPB	rs149407215	Promoter
GMPPB	rs77448841	Promoter		Yes
GMPPB	rs74926817	Promoter
GMPPB	rs115562858	Enhancer
GMPPB	rs116643069	Enhancer
GMPPB	rs147674866	Promoter
GMPPB	rs115192074	Enhancer		Yes
GMPPB	rs77580539	Promoter
GMPPB	rs115931880	Enhancer
GMPPB	rs145814395	Enhancer
GMPPB	rs146998160	Enhancer		Yes
GMPPB	rs182944099
GMPPB	rs4855885	Enhancer
GMPPB	rs3020779	Promoter		Yes
GPR68	rs7153397	Promoter
GPR68	rs8007791	Enhancer
GPR68	rs61988434	Promoter		Yes
GPR68	rs34793066	Enhancer		Yes
GPR68	rs4904762	Promoter		Yes
GPR68	rs10143270			Yes
GPR68	rs1743165	Enhancer
GSTM1	rs530021	Promoter		Yes
GSTM1	rs3815026	Promoter
GSTM1	rs563288432
GSTM1	rs4147561	Promoter
GSTM1	rs4147562	Promoter
GSTM1	rs574344	Enhancer
GSTM1	rs428434	Enhancer
GSTM1	rs139797477	Enhancer
GSTM1	rs655315
GSTM1	rs116803059	Promoter		Yes
GSTM1	rs115929572	Enhancer	Yes
GSTM1	rs2229059	Enhancer
GSTM1	rs676828
GSTM1	rs655323
GSTM1	rs1149178	Enhancer
GSTM1	rs114723329	Enhancer
GSTM1	rs145858840
GSTM1	rs77405905		Yes
GSTM1	rs78430119		Yes
GSTM1	rs17014528
GSTM1	rs55794434
GSTM1	rs67470319
GSTM1	rs71513967
GSTM1	rs17024258	Enhancer
GSTM1	rs144376234	Enhancer
GSTM1	rs11101989
GSTM1	rs116391597	Enhancer
GSTM1	rs149709357	Promoter
GSTM1	rs3754446
GSTM1	rs571412	Enhancer
GSTM1	rs11101986		Yes
GSTM1	rs3819350	Promoter
GSTM1	rs140604451
GSTM1	rs542049	Enhancer
GSTM1	rs489369	Promoter
GSTM1	rs553240214
GSTM1	rs541320	Enhancer
GSTM1	rs679224	Promoter
GSTM1	rs28549287	Promoter
GSTM1	rs11101991	Enhancer
GSTM1	rs693663	Promoter
GSTM1	rs2274536
GSTM1	rs606823	Promoter
GSTM1	rs115551791	Enhancer
GSTM1	rs36209093	Enhancer
GSTM1	rs12075560	Enhancer
GSTM1	rs148295757	Enhancer
GSTM1	rs7554417	Promoter
GSTM1	rs112427817
GSTM1	rs1279195	Promoter
GSTM1	rs552101	Promoter
GSTM4	rs568686	Enhancer		Yes
GSTM4	rs560674	Enhancer		Yes
GSTM4	rs143851671	Promoter	Yes	Yes
GSTM4	rs530021	Promoter	Yes	Yes
GSTM4	rs58434753			Yes
GSTM4	rs61577756			Yes
GSTM4	rs669426	Enhancer	Yes	Yes
GSTM4	rs4147561	Promoter		Yes
GSTM4	rs4147562	Promoter		Yes
GSTM4	rs111314017	Enhancer		Yes
GSTM4	rs112264810	Enhancer		Yes
GSTM4	rs687643	Promoter	Yes
GSTM4	rs58902583
GSTM4	rs115929572	Enhancer		Yes
GSTM4	rs2229059	Enhancer		Yes
GSTM4	rs145858840			Yes
GSTM4	rs77405905			Yes
GSTM4	rs78430119			Yes
GSTM4	rs138509427
GSTM4	rs58126698			Yes
GSTM4	rs11584672
GSTM4	rs606066	Enhancer
GSTM4	rs12027715	Enhancer		Yes
GSTM4	rs610249	Promoter
GSTM4	rs1292096			Yes
GSTM4	rs35836705	Promoter
GSTM4	rs35869407
GSTM4	rs139197821
GSTM4	rs116391597	Enhancer
GSTM4	rs61797001
GSTM4	rs11101986			Yes
GSTM4	rs71731514			Yes
GSTM4	rs3819350	Promoter	Yes
GSTM4	rs147165141	Enhancer
GSTM4	rs553240214
GSTM4	rs673151	Enhancer	Yes
GSTM4	rs374418336
GSTM4	rs28698255	Promoter		Yes
GSTM4	rs510619	Enhancer
GSTM4	rs550892415
GSTM4	rs116084039	Enhancer		Yes
GSTM4	rs2030013	Promoter
GSTM4	rs4838999	Promoter
GSTM4	rs138387990	Promoter
GSTM4	rs15651	Promoter
GSTM4	rs482216	Enhancer		Yes
GSTM4	rs1779465
GSTM4	rs1769212
GSTM4	rs412302	Promoter		Yes
GSTM4	rs112117858	Enhancer
GSTM4	rs72705270	Enhancer		Yes
GSTM4	rs543781555
GSTM4	rs6702204	Enhancer
GSTM4	rs661417	Enhancer	Yes	Yes
GSTM4	rs681991	Enhancer	Yes	Yes
GSTM4	rs660970	Enhancer	Yes	Yes
GSTM4	rs525362	Enhancer	Yes	Yes
GSTM4	rs115712822	Enhancer
GSTM4	rs17575798	Promoter		Yes
GSTM4	rs35653868	Enhancer
GSTM4	rs587784	Enhancer
GSTM4	rs6537664	Enhancer
GSTM4	rs688498	Enhancer
GSTM4	rs28711741	Promoter		Yes
GSTM4	rs2784149	Promoter
HSF2	rs77807234	Promoter	Yes
HSF2	rs34110816	Promoter
HSF2	rs79587680	Enhancer
HSF2	rs7755243
HSF2	rs491171	Promoter	Yes
HSF2	rs556675	Promoter	Yes
HSF2	rs1741820	Promoter	Yes
IDUA	rs368358400
IDUA	rs495367	Enhancer
IDUA	rs7660921	Enhancer
IDUA	rs150797634	Enhancer
IDUA	rs62295163	Promoter
IDUA	rs28649866
IDUA	rs28602618	Promoter
IDUA	rs36031899
IDUA	rs28609951	Promoter
IDUA	rs200989289
IDUA	rs530743446
IDUA	rs548888734
IDUA	rs199614217	Promoter		Yes
IDUA	rs10902762		Yes
IDUA	rs76146323	Promoter
IDUA	rs4690326	Enhancer		Yes
IDUA	rs10033239
IDUA	rs3733345	Enhancer		Yes
IDUA	rs560843963
IDUA	rs62286992	Promoter
IDUA	rs798761	Enhancer
IDUA	rs397880261
IDUA	rs7695691	Promoter
IDUA	rs34977421
IDUA	rs4234854	Enhancer
IDUA	rs56237416	Promoter
IDUA	rs67703486	Enhancer
IDUA	rs11247996	Enhancer
IDUA	rs34770519	Enhancer
IDUA	rs35621580	Enhancer
IDUA	rs12512607	Enhancer
IDUA	rs7340883	Promoter
IDUA	rs577039271
IDUA	rs10004482
IDUA	rs112695261
IDUA	rs111588353		Yes
IDUA	rs1799846	Enhancer	Yes
IDUA	rs2141655	Promoter
IDUA	rs191813455	Enhancer
IDUA	rs113075206	Promoter		Yes
IFIT2	rs111908126	Promoter
IFIT2	rs74863780	Promoter		Yes
IFIT2	rs792231	Enhancer
IFIT2	rs11816967	Promoter
IFIT2	rs1555881	Enhancer
IFIT2	rs1332327	Promoter		Yes
IFIT2	rs10982
IFIT2	rs2266008			Yes
IFIT2	rs2297471	Promoter	Yes	Yes
IFIT2	rs10749601
IFIT2	rs10749600
IFIT2	rs147268553	Promoter
IFIT2	rs10887796
IFIT2	rs60888743	Enhancer
IFIT2	rs7076219	Promoter
IFIT2	rs10887957			Yes
IFIT2	rs1035796
IFIT2	rs80039343	Promoter
IFIT2	rs2576180	Promoter
IFIT2	rs397797159
IFIT2	rs9664487	Enhancer		Yes
IFIT2	rs792230
IFIT2	rs1183901	Enhancer
IFIT2	rs304483	Enhancer		Yes
IFIT2	rs1332326	Promoter		Yes
IFIT2	rs2250398	Promoter		Yes
IFIT2	rs147997420	Promoter		Yes
IFIT2	rs10881691
IFIT2	rs1590530
IFIT2	rs1575794	Enhancer
IFIT2	rs2419352
IFIT2	rs34769691
IFIT2	rs11815456
IFIT2	rs11819381
IFIT2	rs11185981
IFIT2	rs11203054	Promoter		Yes
IFIT2	rs1590529
IFIT2	rs1888923	Enhancer		Yes
IFIT2	rs7068327
IFIT2	rs10788606
IFITM3	rs7479101	Enhancer
IFITM3	rs4963153	Enhancer
IFITM3	rs1135628	Promoter
IFITM3	rs397953800
IFITM3	rs60016595	Promoter	Yes	Yes
IFITM3	rs61877773	Promoter
IFITM3	rs71022970	Enhancer
IFITM3	rs7479861	Enhancer
IFITM3	rs201057210	Enhancer
IFITM3	rs4141388	Promoter		Yes
IFITM3	rs35782494	Promoter
IFITM3	rs34481144	Promoter	Yes	Yes
IFITM3	rs35130438	Promoter
IFITM3	rs7102822	Promoter
IFITM3	rs6421983	Promoter	Yes	Yes
IFITM3	rs71469814	Promoter
IFITM3	rs117060870	Enhancer
IFITM3	rs528672869
IFITM3	rs11246124	Enhancer		Yes
IFITM3	rs111286829	Promoter		Yes
IFITM3	rs72845867	Enhancer		Yes
IFITM3	rs61879160	Enhancer
IFITM3	rs113226129	Promoter		Yes
IFITM3	rs71452596	Promoter	Yes	Yes
IFITM3	rs7478728	Promoter	Yes	Yes
IFITM3	rs117541077	Promoter
IFITM3	rs57776202	Enhancer
IFITM3	rs885455	Enhancer
IFITM3	rs11246284	Promoter
IFITM3	rs370095577
IFITM3	rs11605783	Promoter
IFITM3	rs563601546
IFITM3	rs2396543	Promoter
IFITM3	rs74330548	Promoter
IFITM3	rs1059091			Yes
IFITM3	rs7942569	Promoter
IFITM3	rs1870726
IFITM3	rs61876727	Enhancer
IFITM3	rs7479978	Promoter
IFITM3	rs140847737	Promoter
IFITM3	rs7126805	Promoter
IFITM3	rs3809112	Promoter
IFITM3	rs28410845	Enhancer
IFITM3	rs71022952	Enhancer
IFITM3	rs75792156
IFITM3	rs57384288	Enhancer
IFITM3	rs146173747	Enhancer
IRX3	rs11075987	Promoter		Yes
IRX3	rs3893264	Enhancer		Yes
IRX3	rs62033423	Enhancer
IRX3	rs4784409	Promoter		Yes
IRX3	rs72817156	Promoter
IRX3	rs17825567
IRX3	rs4784346
IRX3	rs1076470
IRX3	rs16953661
IRX3	rs17825731	Promoter
IRX3	rs17227068
IRX3	rs76520767
IRX3	rs17234097	Promoter
IRX3	rs112553201	Enhancer
IRX3	rs62034113	Enhancer
IRX3	rs17235735	Enhancer
IRX3	rs76199816	Enhancer
IRX3	rs146566297	Enhancer
IRX3	rs16952520	Promoter		Yes
IRX3	rs111519065	Enhancer
IRX3	rs201548799	Enhancer
IRX3	rs117016381	Promoter
IRX3	rs79043010	Promoter		Yes
IRX3	rs8061673
IRX3	rs34463162	Enhancer
IRX3	rs7184874	Enhancer
IRX3	rs77001549	Enhancer
IRX3	rs3833834	Promoter	Yes
KCNN4	rs108775
KCNN4	rs367283	Promoter
KCNN4	rs448823	Promoter
KCNN4	rs448829	Promoter
KCNN4	rs1050054
KCNN4	rs11083711	Enhancer
KCNN4	rs10408863
KCNN4	rs12461670	Promoter	Yes
KCNN4	rs55643760
KCNN4	rs10420249			Yes
KCNN4	rs117243018	Promoter
KCNN4	rs138049621	Enhancer
KCNN4	rs374102933
KCNN4	rs60039956	Enhancer
KCNN4	rs17656836	Promoter
KCNN4	rs3865446
KCNN4	rs60989868	Enhancer
KCNN4	rs139150305
KCNN4	rs568954446
KCNN4	rs147427802	Promoter
KCNN4	rs147217345	Promoter
KCNN4	rs62119319	Enhancer
KCNN4	rs62115559
KLHDC7A	rs2992753	Promoter	Yes	Yes
KLHDC7A	rs2992752	Promoter	Yes	Yes
KLHDC7A	rs3007718	Promoter	Yes	Yes
KLHDC7A	rs2992757	Promoter	Yes	Yes
KLHDC7A	rs2992755	Promoter	Yes	Yes
KLHDC7A	rs3007733	Promoter	Yes
KLHDC7A	rs2992745	Enhancer	Yes	Yes
KLHDC7A	rs2992740	Enhancer	Yes	Yes
KLHDC7A	rs2992734		Yes
LRIG2	rs60070679
LRIG2	rs11102658
LRIG2	rs11811051
LRIG2	rs10858023
LRIG2	rs75746385	Promoter
LRIG2	rs3761935	Enhancer
LRIG2	rs1557212	Enhancer
LRIG2	rs61819209	Enhancer
LRIG2	rs12139764
LRIG2	rs1217399	Enhancer
LRIG2	rs12563513
LRRC25	rs172032	Promoter
LRRC25	rs11671863	Enhancer	Yes	Yes
LRRC25	rs10424080		Yes	Yes
LRRC25	rs61080712	Enhancer	Yes	Yes
LRRC25	rs60570301	Promoter
LRRC25	rs368825098
LRRC25	rs77488050	Promoter	Yes	Yes
LRRC25	rs8102195	Promoter	Yes	Yes
LRRC25	rs6511027	Enhancer
LRRC25	rs530370154
LRRC25	rs11670056	Promoter
LRRC25	rs78030362	Promoter
LRRC25	rs4808944	Enhancer
LRRC25	rs76615278	Promoter
LRRC25	rs79802726	Promoter
LRRC25	rs12610057	Promoter
LRRC25	rs62123870	Promoter
LRRC25	rs10411724
LRRC25	rs11667450	Promoter
LRRC25	rs74736618	Promoter
LRRC25	rs2238664	Enhancer
LRRC25	rs4808167	Promoter
LRRC25	rs67921353	Promoter
LRRC25	rs10416017
LRRC25	rs5827409	Promoter		Yes
LRRC25	rs71164400	Enhancer		Yes
LRRC25	rs6512256	Promoter		Yes
LRRC25	rs12985015	Enhancer
LRRC25	rs11395316	Enhancer		Yes
LRRC25	rs66935355
LRRC25	rs7251329	Enhancer
LRRC25	rs7248783
LRRC25	rs34262244	Promoter
LRRC25	rs418907	Promoter
LRRC25	rs386388666
LRRC25	rs12462034	Enhancer
LRRC25	rs10424912			Yes
LRRC25	rs10405032
LRRC25	rs10403828
LRRC25	rs12975407	Promoter		Yes
LRRC25	rs10421763
LRRC25	rs2267922	Enhancer		Yes
LRRC25	rs10403547
LRRC25	rs10577504
LRRC37A	rs377112142
LRRC37A	rs372526058
LRRC37A	rs373853
LRRC37A	rs681485
LRRC37A	rs58879558	Enhancer
LRRC37A	rs594591
LRRC37A	rs2942167
LRRC37A	rs566127718
LRRC37A	rs382362
LRRC37A	rs450237
LRRC37A	rs144646378
LRRC37A	rs372494195
LRRC37A	rs187569028
LRRC37A	rs190958065
LRRC37A	rs56214516
LRRC37A	rs2090847	Enhancer
LRRC37A	rs62065443
LRRC37A	rs2462838	Promoter
LRRC37A	rs2458203	Promoter
LRRC37A	rs1625590	Promoter
LRRC37A	rs199526	Promoter
LRRC37A	rs199529	Enhancer
LRRC37A	rs575173587
LRRC37A	rs199500	Enhancer
LRRC37A	rs199536	Promoter
LRRC37A	rs242562	Promoter
LRRC37A	rs2435203	Enhancer
LRRC37A	rs563682025
LRRC37A	rs4523963	Promoter
LRRC37A	rs35908989	Enhancer
LRRC37A	rs2959953	Promoter
LRRC37A	rs72836354	Promoter
LRRC37A	rs371117134
LRRC37A	rs57986961	Promoter
LRRC37A	rs80335384	Promoter
LRRC37A	rs113414546	Promoter
LRRC37A	rs61619946	Promoter
LRRC37A	rs60372268	Promoter
LRRC37A	rs147393839
LRRC37A	rs242937	Enhancer
LRRC37A	rs28442065
LRRC37A	rs199649777	Enhancer
LRRC37A	rs16941125	Enhancer
LRRC37A	rs7406747	Enhancer
LRRC37A	rs11079732	Enhancer
LRRC37A	rs3809857	Promoter
LRRC37A2	rs56295996	Enhancer
LRRC37A2	rs56384960	Promoter
LRRC37A2	rs76728632	Promoter
LRRC37A2	rs8073146	Enhancer
LRRC37A2	rs80157557	Enhancer
LRRC37A2	rs55787105	Enhancer
LRRC37A2	rs62055950	Enhancer
LRRC37A2	rs56043078	Enhancer
LRRC37A2	rs8072451	Enhancer
LRRC37A2	rs17563800	Enhancer
LRRC37A2	rs7207582	Enhancer
LRRC37A2	rs16940904	Promoter
LRRC37A2	rs9303525	Promoter
LRRC37A2	rs564717292
LRRC37A2	rs527375859
LRRC37A2	rs9915547	Enhancer
LRRC37A2	rs539179202
LRRC37A2	rs575726704
LRRC37A2	rs543638572
LRRC37A2	rs564912328
LRRC37A2	rs2469937	Promoter
LRRC37A2	rs533511475
LRRC37A2	rs144646378
LRRC37A2	rs372494195
LRRC37A2	rs187569028
LRRC37A2	rs190958065
LRRC37A2	rs568873066
LRRC37A2	rs2696541	Enhancer
LRRC37A2	rs2732707	Enhancer
LRRC37A2	rs56214516
LRRC37A2	rs2668683	Enhancer
LRRC37A2	rs2696475	Enhancer
LRRC37A2	rs557445057
LRRC37A2	rs199526	Promoter
LRRC37A2	rs564310304
LRRC37A2	rs112069536	Promoter
LRRC37A2	rs114316249	Promoter
LRRC37A2	rs4792874	Promoter
LRRC37A2	rs4792891	Promoter
LRRC37A2	rs7225384
LRRC37A2	rs575173587
LRRC37A2	rs199500	Enhancer
LRRC37A2	rs242562	Promoter
LRRC37A2	rs2693366	Promoter
LRRC37A2	rs2435203	Enhancer
LRRC37A2	rs563682025
LRRC37A2	rs534458121
LRRC37A2	rs16941107	Promoter
LRRC37A2	rs2696654	Promoter
LRRC37A2	rs35908989	Enhancer
LRRC37A2	rs72836354	Promoter
LRRC37A2	rs371117134
LRRC37A2	rs8079387	Enhancer
LRRC37A2	rs57986961	Promoter
LRRC37A2	rs67746309	Promoter
LRRC37A2	rs242937	Enhancer
LRRC37A2	rs173365	Enhancer
LRRC37A2	rs73313152	Enhancer
LRRC37A2	rs28442065
LRRC37A2	rs199649777	Enhancer
LRRC37A2	rs200015255	Enhancer
LRRC37A2	rs9896485	Enhancer
LRRC37A2	rs7406747	Enhancer
LRRC37A2	rs3809857	Promoter
LRRC37A2	rs62074390	Enhancer
LRRC37A2	rs2935183
LRRC37A2	rs35152905	Enhancer
LRRC37A2	rs28364020	Promoter
LRRC37A2	rs6504974	Enhancer
LURAP1	rs34768551	Enhancer
LURAP1	rs12077621			Yes
LURAP1	rs9660699	Enhancer		Yes
LURAP1	rs72677567	Promoter		Yes
LURAP1	rs12123115	Enhancer		Yes
LURAP1	rs55884940	Promoter		Yes
LURAP1	rs79490411	Enhancer
LURAP1	rs6666448
LURAP1	rs59180932	Enhancer
LURAP1	rs143856001	Promoter
LURAP1	rs79494336
LURAP1	rs6662982	Enhancer
LURAP1	rs147142636	Promoter
LURAP1	rs112448653	Enhancer
LURAP1	rs563799	Enhancer
LURAP1	rs7545118
LURAP1	rs11211142
LURAP1	rs71056320	Promoter		Yes
LURAP1	rs4607936	Enhancer
LURAP1	rs5013328	Enhancer
LURAP1	rs140994267	Promoter
LURAP1	rs12091789	Enhancer
LURAP1	rs61789784
LURAP1	rs12141928	Enhancer	Yes	Yes
LURAP1	rs56071727			Yes
LURAP1	rs139252995	Promoter
LURAP1	rs2295632	Enhancer
LURAP1	rs138556772
LURAP1	rs115092994
LURAP1	rs785476
LURAP1	rs201589013
LURAP1	rs71587081			Yes
LURAP1	rs12030345
MRPS30	rs6451770	Enhancer		Yes
MRPS30	rs75068968
MRPS30	rs34334808
MRPS30	rs6863598
MRPS30	rs144629423
MRPS30	rs7720551	Enhancer
MRPS30	rs2330572	Enhancer	Yes
MRPS30	rs73093976
MRPS30	rs6860469
MRPS30	rs72750289			Yes
MRPS30	rs10051592
MRPS30	rs7708449	Enhancer
MRPS30	rs34931967	Promoter
MRPS30	rs72763176
MRPS30	rs13169640
MRPS30	rs2878967	Enhancer
MRPS30	rs17268006	Promoter		Yes
MRPS30	rs139904077
MRPS30	rs147162053
MRPS30	rs79564044	Enhancer
MRPS30	rs72748182	Promoter
MRPS30	rs6869748	Enhancer		Yes
MRPS30	rs34355706	Enhancer
MRPS30	rs4620033
MRPS30	rs72753631
MRPS30	rs72753629
MRPS30	rs72753633
MRPS30	rs76768074	Promoter
MRPS30	rs34787390	Promoter
MRPS30	rs148850929
MUTYH	rs34633058			Yes
MUTYH	rs71056320	Promoter		Yes
MUTYH	rs11410734	Enhancer
MUTYH	rs1768809	Enhancer
MUTYH	rs10890329			Yes
MUTYH	rs10890331
MUTYH	rs113427307	Enhancer
MUTYH	rs11312459	Promoter		Yes
MUTYH	rs12030928	Enhancer		Yes
MUTYH	rs9429085			Yes
NOL12	rs133023	Promoter
NOL12	rs2016755	Promoter
NOL12	rs4375	Promoter
NOL12	rs132924	Enhancer
NOL12	rs5995500	Promoter		Yes
NOL12	rs2246503	Promoter		Yes
NOL12	rs2071910	Promoter		Yes
NOL12	rs12160750	Promoter		Yes
NOL12	rs139852	Enhancer		Yes
NOL12	rs3788529	Promoter
NOL12	rs11089854	Promoter
NOL12	rs4821711	Promoter		Yes
NOL12	rs13057133	Promoter		Yes
NOL12	rs56013331	Enhancer
NOL12	rs10212058
NOL12	rs13055883	Promoter
NOL12	rs2016331	Promoter		Yes
NOL12	rs9610767	Enhancer
NOL12	rs35554660	Promoter		Yes
NOL12	rs79370216	Promoter	Yes
NOL12	rs229510	Promoter
NOL12	rs9610628	Enhancer
NOL12	rs117329814	Promoter
NSUN4	rs45524035	Promoter
NSUN4	rs3014241	Promoter
NSUN4	rs72890727	Promoter		Yes
NSUN4	rs932816	Promoter		Yes
NSUN4	rs6674305	Promoter		Yes
NSUN4	rs6703374	Promoter
NSUN4	rs6703669	Promoter
NSUN4	rs61519400
NSUN4	rs372967119
NSUN4	rs11288511	Promoter
NSUN4	rs7543016	Promoter
NSUN4	rs11807217
NSUN4	rs562371392
NSUN4	rs140315054
NSUN4	rs144682644
NUDT17	rs34958017			Yes
NUDT17	rs12402787	Promoter		Yes
NUDT17	rs1680663			Yes
NUDT17	rs12405132			Yes
NUDT17	rs9729480
NUDT17	rs1887806			Yes
NUDT17	rs2040085	Promoter		Yes
NUDT17	rs2040086	Promoter		Yes
NUDT17	rs12750384	Enhancer		Yes
NUDT17	rs71885741			Yes
NUDT17	rs2004659	Enhancer	Yes	Yes
NUDT17	rs9286836	Promoter	Yes	Yes
NUDT17	rs80314439	Enhancer		Yes
NUDT17	rs12126790	Promoter		Yes
NUDT17	rs112733921	Enhancer
NUDT17	rs116124754	Promoter		Yes
NUDT17	rs72704234	Promoter		Yes
NUDT17	rs144778858			Yes
NUDT17	rs3811446	Promoter		Yes
NUDT17	rs3010134			Yes
NUDT17	rs7536827	Promoter		Yes
NUDT17	rs6424375	Promoter		Yes
NUDT17	rs10910810			Yes
NUDT17	rs2863936	Promoter
NUDT17	rs59104596	Promoter		Yes
NUDT17	rs67301491	Promoter		Yes
NUDT17	rs6682203	Promoter		Yes
NUDT17	rs900347	Promoter		Yes
NUDT17	rs151315300	Enhancer
NUDT17	rs74490826	Promoter
OR2A7	rs59025819
OR2A7	rs74348309
OR2A7	rs200827466	Enhancer
OR2A7	rs7795539	Promoter
OR2A7	rs1024481
OR2A7	rs2371397	Enhancer
OR2A7	rs1208201	Promoter
OR2A7	rs1208214	Enhancer
OR2A7	rs77802098	Enhancer
OR2A7	rs113948971	Enhancer
OR2A7	rs530929137
OR2A7	rs146952546	Promoter
OR2A7	rs117837628	Enhancer
OR2A7	rs10680082
OR2A7	rs376493353
OR2A7	rs6464548	Promoter
OR2A7	rs529938764
PADI6	rs11203388	Promoter
PADI6	rs1204879	Enhancer	Yes
PADI6	rs2308230	Enhancer	Yes	Yes
PADI6	rs1204873	Enhancer	Yes	Yes
PADI6	rs1204867		Yes
PADI6	rs1204877	Enhancer	Yes	Yes
PADI6	rs1204874	Enhancer	Yes	Yes
PADI6	rs1204869	Enhancer	Yes	Yes
PADI6	rs546790757
PADI6	rs1204876	Enhancer	Yes	Yes
PADI6	rs56721752
PADI6	rs676414
PADI6	rs678648	Enhancer
PADI6	rs2526838
PADI6	rs2489617
PADI6	rs34090325	Enhancer
PADI6	rs199536780	Promoter
PADI6	rs12030150
PDXDC1	rs75982287	Enhancer
PDXDC1	rs11646803	Enhancer
PDXDC1	rs12926918	Promoter
PDXDC1	rs10595995
PDXDC1	rs12922334	Promoter
PDXDC1	rs212080	Enhancer
PDXDC1	rs182756855		Yes	Yes
PDXDC1	rs144126397	Enhancer
PDXDC1	rs116947510	Enhancer
PDXDC1	rs1628132	Promoter
PDXDC1	rs1428402	Promoter
PDXDC1	rs75923192	Promoter
PDXDC1	rs149204797	Promoter
PDXDC1	rs72772016	Enhancer
PDXDC1	rs72787677	Promoter
PDXDC1	rs7403900
PDXDC1	rs9940641	Promoter
PDXDC1	rs72775888	Enhancer
PDXDC1	rs56303271	Enhancer
PDXDC1	rs8061604
PDXDC1	rs3887893
PDXDC1	rs113493697	Enhancer
PDXDC1	rs72787702	Enhancer
PIDD1	rs7484068	Promoter	Yes	Yes
PIDD1	rs7484123	Promoter	Yes	Yes
PIDD1	rs11246313	Promoter	Yes	Yes
PIDD1	rs11246314	Promoter	Yes	Yes
PIDD1	rs7104785	Promoter	Yes	Yes
PIDD1	rs28710291	Promoter	Yes	Yes
PIDD1	rs10678686
PIDD1	rs17155725	Promoter		Yes
PIDD1	rs7946354	Promoter		Yes
PIDD1	rs9943674	Enhancer		Yes
PIDD1	rs9943678	Enhancer		Yes
PIDD1	rs71022974	Promoter		Yes
PIDD1	rs11246124	Enhancer
PIDD1	rs144976044	Promoter		Yes
PIDD1	rs10902138
PIDD1	rs563601546
PIDD1	rs72847212	Promoter		Yes
PIDD1	rs551347480
PKDREJ	rs371907981
PKDREJ	rs136026	Enhancer
PKDREJ	rs136013	Enhancer
PKDREJ	rs713978	Promoter
PKDREJ	rs4073557	Enhancer
PKDREJ	rs4074422	Promoter
PKDREJ	rs9286451	Promoter
PKDREJ	rs4077682	Enhancer
PKDREJ	rs136012	Enhancer
PKDREJ	rs4074011	Enhancer
PKDREJ	rs9697736	Enhancer
PKDREJ	rs9697365	Enhancer
PKDREJ	rs9330815	Enhancer
PKDREJ	rs9697694	Enhancer
PKDREJ	rs9330816	Enhancer
PKDREJ	rs4074010	Enhancer
PKDREJ	rs180795312	Enhancer
PKDREJ	rs79248209	Enhancer
PKDREJ	rs10448608
PKDREJ	rs136027	Enhancer
PKDREJ	rs5768870	Enhancer
PKDREJ	rs35018770	Enhancer
PKDREJ	rs145678028	Promoter
PKDREJ	rs28663466	Enhancer
PKDREJ	rs9697691	Enhancer
PKDREJ	rs28730378	Enhancer
PKDREJ	rs28668243	Enhancer
PKDREJ	rs9626183	Enhancer
PKDREJ	rs3788723	Enhancer
PKDREJ	rs187550298	Promoter
PKDREJ	rs4823832	Enhancer
PLA2G4C	rs10571850
PLA2G4C	rs201427524
PLA2G4C	rs11880281	Promoter
PLA2G4C	rs568754328
PLA2G4C	rs34847627	Promoter
PLA2G4C	rs144395124
PLA2G4C	rs73587865	Promoter
PLA2G4C	rs3730912	Enhancer
PLA2G4C	rs117378997	Promoter
PLA2G4C	rs34469317
PLA2G4C	rs540757523
PLA2G4C	rs12460905	Enhancer
PLA2G4C	rs10420139
PLA2G4C	rs372023122
PLA2G4C	rs7507227	Enhancer
PLA2G4C	rs397717065
PLA2G4C	rs145926831	Promoter
PLA2G4C	rs251694	Promoter	Yes
PLA2G4C	rs74780148	Promoter
PLA2G4C	rs572246914
PLA2G4C	rs147189187	Promoter
PLA2G4C	rs10500298
PLEKHM1	rs62064364	Promoter
PLEKHM1	rs77926909	Enhancer
PLEKHM1	rs2469937	Promoter
PLEKHM1	rs56296060	Promoter
PLEKHM1	rs372494195
PLEKHM1	rs187569028
PLEKHM1	rs190958065
PLEKHM1	rs62065448
PLEKHM1	rs36078910	Promoter		Yes
PLEKHM1	rs35389313	Promoter		Yes
PLEKHM1	rs62064649	Promoter
PLEKHM1	rs79724577	Enhancer
PLEKHM1	rs62064651	Promoter
PLEKHM1	rs76344126	Promoter
PLEKHM1	rs12947718	Promoter
PLEKHM1	rs56020833	Promoter
PLEKHM1	rs55642947	Promoter
PLEKHM1	rs62065389	Enhancer	Yes
PLEKHM1	rs62064654	Enhancer	Yes
PLEKHM1	rs62065374
PLEKHM1	rs62065376	Enhancer	Yes
PLEKHM1	rs113575082	Enhancer	Yes	Yes
PLEKHM1	rs149366495	Enhancer	Yes
PLEKHM1	rs3972613
PLEKHM1	rs1879586	Promoter	Yes	Yes
PLEKHM1	rs71363536	Enhancer
PLEKHM1	rs557445057
PLEKHM1	rs564310304
PLEKHM1	rs536008775
PLEKHM1	rs62073222
PLEKHM1	rs1526123	Enhancer
PLEKHM1	rs3744456	Promoter
PLEKHM1	rs35908989	Enhancer
PLEKHM1	rs12450321	Promoter
PLEKHM1	rs28442065
PLEKHM1	rs9904766	Promoter
PLEKHM1	rs117642368	Promoter
PLEKHM1	rs9908639	Promoter
PLEKHM1	rs12943205	Promoter
PLEKHM1	rs112162280	Enhancer
PLEKHM1	rs11079732	Enhancer
PLEKHM1	rs7216041	Promoter
PLXNC1	rs3952590	Enhancer	Yes	Yes
PLXNC1	rs2365447	Enhancer		Yes
PLXNC1	rs7957576	Promoter
PLXNC1	rs10777590			Yes
PLXNC1	rs2366436
PLXNC1	rs7976854
PLXNC1	rs11107060			Yes
PLXNC1	rs74805541
PLXNC1	rs35004040	Enhancer
PLXNC1	rs139236208			Yes
PLXNC1	rs11107058
POMC	rs2384057	Enhancer
POMC	rs7576788	Enhancer
POMC	rs6718511	Enhancer
POMC	rs6737082	Enhancer
POMC	rs2028195		Yes
POMC	rs199900070	Promoter		Yes
POMC	rs72110857	Enhancer
POMC	rs546014437
POMC	rs12473543		Yes
POMC	rs13003881	Promoter		Yes
POMC	rs13036110	Enhancer		Yes
POMC	rs13404336	Promoter	Yes	Yes
POMC	rs12617514	Enhancer	Yes	Yes
POMC	rs34970928	Enhancer	Yes
POMC	rs77014480
POMC	rs4665775	Enhancer	Yes
POMC	rs6713532	Promoter	Yes	Yes
POMC	rs13011872			Yes
POMC	rs7564400	Promoter		Yes
POMC	rs397725457
POMC	rs747792	Promoter		Yes
POMC	rs12233132	Promoter		Yes
POMC	rs3037308
POMC	rs544537491
POMC	rs6736052	Promoter		Yes
POMC	rs74580656	Promoter
POMC	rs143096578	Enhancer
POMC	rs6546045	Enhancer		Yes
POMC	rs2304892	Promoter
POMC	rs12713638	Enhancer
POMC	rs1009388		Yes
POMC	rs142149268	Promoter
POMC	rs147802809
POMC	rs535207909
POMC	rs55820598	Enhancer
POMC	rs2559097
POMC	rs55634124	Enhancer
POMC	rs41284843	Promoter
POMC	rs55928417	Promoter
POMC	rs77191780	Promoter
POMC	rs530578914
POMC	rs17745484	Enhancer		Yes
POMC	rs4665733
POMC	rs564245239
REXO4	rs11244035
REXO4	rs9411395	Enhancer
REXO4	rs11244037
REXO4	rs11432793	Promoter		Yes
REXO4	rs3094373	Promoter		Yes
REXO4	rs10120399
REXO4	rs143720163	Enhancer
REXO4	rs147831619	Enhancer		Yes
REXO4	rs140993404	Enhancer
REXO4	rs148546995	Promoter
REXO4	rs141852894	Promoter
REXO4	rs10120173
REXO4	rs150603722	Promoter
REXO4	rs140846937	Promoter
REXO4	rs140162074	Promoter
REXO4	rs149393695	Promoter
REXO4	rs146559064	Promoter
REXO4	rs117537850	Enhancer		Yes
REXO4	rs188183374	Promoter
REXO4	rs145995992	Promoter
REXO4	rs150836264	Promoter
REXO4	rs146976642	Enhancer
REXO4	rs145699584	Promoter
REXO4	rs3011284
REXO4	rs183403611	Promoter
REXO4	rs184838955	Promoter
REXO4	rs118079756	Promoter
REXO4	rs189119796	Promoter
REXO4	rs35285378			Yes
REXO4	rs192317628	Promoter
REXO4	rs140949428	Promoter
REXO4	rs139513473	Promoter
REXO4	rs141112032	Promoter
REXO4	rs180856729	Promoter
REXO4	rs10124218
REXO4	rs2013075
REXO4	rs35434910	Enhancer
REXO4	rs188573524	Promoter
REXO4	rs139438512	Enhancer
REXO4	rs184126689	Promoter
REXO4	rs376434544
REXO4	rs144503225	Promoter
REXO4	rs185726522	Promoter
REXO4	rs10901179
REXO4	rs62574180	Enhancer
REXO4	rs4310274
REXO4	rs630014	Promoter
REXO4	rs147891952	Promoter
REXO4	rs630510	Promoter
REXO4	rs184170794	Enhancer
REXO4	rs140135034	Promoter
REXO4	rs138880024	Promoter
REXO4	rs149250210	Promoter
REXO4	rs117313883	Promoter
REXO4	rs117577077	Promoter
REXO4	rs150799132	Promoter
REXO4	rs144955852	Promoter
REXO4	rs148405484	Promoter
REXO4	rs11535669	Promoter		Yes
REXO4	rs148682059	Enhancer
REXO4	rs192328334	Promoter
REXO4	rs139293942	Enhancer
REXO4	rs78534112	Promoter		Yes
REXO4	rs873202	Enhancer
REXO4	rs148796415	Enhancer
REXO4	rs2073870
RPS23	rs226198	Promoter	Yes
RPS23	rs73138787	Promoter
RPS23	rs226197	Promoter	Yes	Yes
RPS23	rs6880209	Promoter	Yes
RPS23	rs11325430	Promoter	Yes	Yes
RPS23	rs6894520	Enhancer
SETD9	rs16886165	Enhancer
SETD9	rs252923	Promoter	Yes
SETD9	rs16886164	Enhancer
SETD9	rs75433101	Enhancer
SETD9	rs10039338			Yes
SETD9	rs6895442	Enhancer		Yes
SETD9	rs62355910
SETD9	rs1423622	Promoter		Yes
SETD9	rs11350394	Enhancer		Yes
SETD9	rs72759712
SETD9	rs16886556	Promoter		Yes
SETD9	rs75713680	Enhancer
SETD9	rs832539
SETD9	rs7731700	Promoter		Yes
SETD9	rs252924	Promoter	Yes
SETD9	rs33320	Promoter	Yes
SETD9	rs7702800			Yes
SETD9	rs2408652			Yes
SETD9	rs2257505	Promoter	Yes
SETD9	rs78554256	Promoter		Yes
SETD9	rs34804097	Promoter		Yes
SETD9	rs28397234	Promoter		Yes
SETD9	rs906631	Promoter		Yes
SETD9	rs10075381
SETD9	rs57355175	Enhancer		Yes
SETD9	rs34111616	Enhancer
SETD9	rs573375348
SETD9	rs889310	Promoter
SETD9	rs72754162	Enhancer
SETD9	rs11950693	Enhancer
SETD9	rs11958065	Enhancer
SETD9	rs11346369	Enhancer
SETD9	rs4700420	Promoter
SETD9	rs331054
SETD9	rs158494	Promoter
SETD9	rs154253	Enhancer
SETD9	rs289782	Promoter
SETD9	rs154252	Enhancer
SETD9	rs12651812	Enhancer
SETD9	rs11746504	Promoter
SETD9	rs36058175	Enhancer
SETD9	rs6450382	Enhancer
SETD9	rs10052062			Yes
SETD9	rs66485956	Promoter
SETD9	rs158670	Enhancer
SETD9	rs2408596	Promoter		Yes
SETD9	rs158349	Enhancer
SETD9	rs80125607	Promoter		Yes
SETD9	rs398093388
SETD9	rs72754130	Promoter
SETD9	rs6869334	Promoter
SETD9	rs32494	Enhancer
SETD9	rs6882530	Promoter
SETD9	rs112792756	Enhancer
SETD9	rs10060509
SLC10A7	rs7658864	Enhancer
SLC10A7	rs7688389	Enhancer
SLC10A7	rs4583780
SLC10A7	rs11930848	Promoter	Yes
SLC10A7	rs17021289	Enhancer	Yes
SLC10A7	rs13144151	Promoter
SLC10A7	rs13125528	Enhancer
SLC10A7	rs11100899	Enhancer
SLC10A7	rs59313797	Enhancer
SLC10A7	rs4835032	Promoter	Yes
SLC10A7	rs10012369		Yes
SLC10A7	rs6841736	Promoter
SLC10A7	rs10012377		Yes
SLC10A7	rs111711187	Enhancer
SLC10A7	rs6823900	Enhancer
SLC10A7	rs4835377	Enhancer
SLC10A7	rs2202700
SLC12A3	rs13337678	Enhancer
SLC12A3	rs11646723	Enhancer	Yes	Yes
SLC12A3	rs2304479	Promoter	Yes	Yes
SLC12A3	rs3790112	Enhancer
SLC12A3	rs7205545	Enhancer
SLC12A3	rs11297695	Enhancer
SLC12A3	rs5817056	Promoter
SLC12A3	rs2587885	Enhancer
SLC12A3	rs2587878	Promoter
SLC12A3	rs381159	Promoter
SLC12A3	rs1868680	Promoter
SLC12A3	rs2010501	Promoter	Yes	Yes
SLC12A3	rs12932184	Promoter
SLC12A3	rs150185008	Promoter
SLC12A3	rs9937918	Promoter
SLC12A3	rs150669592	Enhancer
SLC12A3	rs35842991	Enhancer
SLC12A3	rs72791663	Enhancer
SLC12A3	rs575403709
SLC4A7	rs552647	Promoter		Yes
SLC4A7	rs547518	Enhancer		Yes
SLC4A7	rs583298	Enhancer		Yes
SLC4A7	rs616820	Enhancer		Yes
SLC4A7	rs397807024
SLC4A7	rs6773308
SLC4A7	rs9814741	Enhancer
SLC4A7	rs11914756
SLC4A7	rs149707183	Promoter		Yes
SLC6A12	rs112602274	Enhancer
SLC6A12	rs373373512
SLC6A12	rs36125147	Enhancer
SLC6A12	rs75739218	Enhancer
SLC6A12	rs373687935
SLC6A12	rs6413436	Enhancer
SLC6A12	rs4082097
SLC6A12	rs74055579	Promoter
SLC6A12	rs79352163	Enhancer	Yes
SLC6A12	rs883813	Enhancer		Yes
SLC6A12	rs2368831	Enhancer
SLC6A12	rs4980866	Promoter	Yes
SLC6A12	rs11061976	Enhancer	Yes
SNUPN	rs11637068	Promoter
SNUPN	rs7163907	Enhancer
SNUPN	rs2290574	Promoter
SNUPN	rs149997575	Enhancer
SNUPN	rs59356490	Promoter		Yes
SNUPN	rs11072542
SNUPN	rs10775209
SNUPN	rs13737	Promoter		Yes
SNUPN	rs3809547	Promoter
SNUPN	rs28372915	Promoter	Yes
SNUPN	rs3784789	Promoter
SNUPN	rs2168518	Promoter
SNUPN	rs1378941	Promoter
SNUPN	rs28372917	Promoter	Yes
SNUPN	rs28372916	Promoter	Yes
SNUPN	rs78371424	Enhancer
SNUPN	rs201609509	Enhancer
SNUPN	rs4310817	Promoter
SNUPN	rs11857376	Enhancer
SNUPN	rs74422833	Promoter
SNUPN	rs34648214	Enhancer
SNUPN	rs4886639	Promoter
SNUPN	rs4886726	Enhancer		Yes
SNUPN	rs4886665	Enhancer
SNUPN	rs34582157	Promoter
SNUPN	rs139096840	Promoter
SNUPN	rs4886649	Promoter
SNUPN	rs60001770	Promoter
SNUPN	rs28719097
SNUPN	rs11638544	Enhancer
SNUPN	rs73448114	Promoter
SNUPN	rs11632259	Promoter		Yes
SNX32	rs2231884	Promoter
SNX32	rs17854357	Promoter	Yes	Yes
SNX32	rs11227332	Promoter	Yes	Yes
SNX32	rs2303384	Promoter		Yes
SNX32	rs118057726	Promoter		Yes
SNX32	rs656980	Promoter
SNX32	rs75402887	Enhancer		Yes
STC1	rs310307	Enhancer		Yes
STC1	rs144145984	Promoter		Yes
STC1	rs310319	Enhancer	Yes	Yes
STC1	rs1028016
STC1	rs4527881
STC1	rs310306	Enhancer		Yes
STC1	rs578094	Promoter	Yes
STC1	rs7000862	Enhancer		Yes
STC1	rs721183	Promoter
STC1	rs74989464	Promoter		Yes
STC1	rs17088765	Promoter
STPG1	rs9424367	Enhancer		Yes
STPG1	rs7551188	Enhancer
STPG1	rs112119900	Enhancer		Yes
STPG1	rs59291981	Enhancer		Yes
STPG1	rs112980209	Enhancer		Yes
STPG1	rs372195103
STPG1	rs145670241	Promoter
STPG1	rs11576598	Promoter		Yes
STPG1	rs11249043			Yes
STPG1	rs112545282	Enhancer		Yes
STPG1	rs555124684
STPG1	rs11249049			Yes
STPG1	rs61772957			Yes
STPG1	rs12042057	Promoter		Yes
STPG1	rs12039403	Promoter		Yes
STPG1	rs877930	Promoter
STPG1	rs113887634	Promoter
STPG1	rs3093578	Enhancer
STPG1	rs77141233	Enhancer
STPG1	rs75728271	Promoter
STPG1	rs2071494	Promoter
STPG1	rs56807585
STPG1	rs112498219	Enhancer
STPG1	rs148738457	Enhancer		Yes
STPG1	rs8880	Enhancer
STPG1	rs6600269
STPG1	rs141243874
STPG1	rs115878209
STPG1	rs61032282
STPG1	rs2236853	Promoter
STPG1	rs2282724	Promoter
STPG1	rs113311911	Enhancer
STPG1	rs57073743
STPG1	rs34077272	Enhancer
STPG1	rs111903743	Enhancer
STPG1	rs35829803	Enhancer
STXBP4	rs12603899	Enhancer
STXBP4	rs9891704	Enhancer
STXBP4	rs9914088	Promoter		Yes
STXBP4	rs183618	Enhancer	Yes
STXBP4	rs244286	Enhancer	Yes
STXBP4	rs244303	Enhancer	Yes
STXBP4	rs9898020		Yes
STXBP4	rs6504945
STXBP4	rs2529499	Enhancer	Yes
STXBP4	rs17711168		Yes
STXBP4	rs2529500	Enhancer	Yes
STXBP4	rs397688091
STXBP4	rs2787479		Yes
STXBP4	rs244302	Enhancer	Yes
STXBP4	rs62079870		Yes
STXBP4	rs35853299	Enhancer	Yes
STXBP4	rs145672153		Yes
STXBP4	rs28364644	Promoter
STXBP4	rs551049022
STXBP4	rs117860336
STXBP4	rs6504944
STXBP4	rs878601	Enhancer
STXBP4	rs139938822	Promoter	Yes
STXBP4	rs35703047	Promoter
STXBP4	rs4794581	Enhancer
STXBP4	rs2958920	Enhancer
TOM1L2	rs2955373	Promoter
TOM1L2	rs9890563	Promoter		Yes
TOM1L2	rs8071238	Enhancer		Yes
TOM1L2	rs854814	Enhancer
TOM1L2	rs2974999	Enhancer
TOM1L2	rs854791
TOM1L2	rs721669	Enhancer
TOM1L2	rs144501383	Promoter		Yes
TOM1L2	rs189306279	Promoter
TOM1L2	rs12937994	Enhancer
TOM1L2	rs3751996	Enhancer
TOM1L2	rs3752007
TOM1L2	rs3751997	Enhancer
TOM1L2	rs3764409	Enhancer
TOM1L2	rs12952237
TOM1L2	rs669340	Promoter
TOM1L2	rs6502537
TOM1L2	rs4985754	Promoter
TOM1L2	rs117944596	Enhancer
TOM1L2	rs3751995	Enhancer
TRIOBP	rs738322	Promoter
TRIOBP	rs4374456	Promoter
TRIOBP	rs2076112	Promoter
TRIOBP	rs2235346	Promoter
TRIOBP	rs78129837	Enhancer
TRIOBP	rs3788529	Promoter	Yes	Yes
TRIOBP	rs1074407		Yes	Yes
TRIOBP	rs13054052	Promoter	Yes	Yes
UNC45A	rs2290203	Enhancer
UNC45A	rs1550637	Promoter		Yes
UNC45A	rs11073963	Promoter		Yes
UNC45A	rs56665089
UNC45A	rs16945091	Promoter		Yes
UNC45A	rs11857545	Enhancer	Yes	Yes
UNC45A	rs12915155	Enhancer	Yes	Yes
UNC45A	rs11207	Enhancer	Yes	Yes
UNC45A	rs2001216	Promoter		Yes
UNC45A	rs868547	Promoter		Yes
UNC45A	rs12905855	Promoter		Yes
UNC45A	rs3784779	Enhancer		Yes
UNC45A	rs1266492	Enhancer		Yes
UNC45A	rs8042680
UNC45A	rs12910825	Enhancer
UNC45A	rs7183988	Promoter		Yes
UNC45A	rs7177338	Promoter		Yes
UNC45A	rs4505290	Promoter		Yes
UNC45A	rs871078	Promoter	Yes	Yes
UNC45A	rs12440774		Yes	Yes
UNC45A	rs57515981	Promoter		Yes
UNC45A	rs4932370	Promoter
UNC45A	rs908044	Enhancer
UNC45A	rs1573643	Enhancer
UNC45A	rs140727942
UNC45A	rs59750311
UNC45A	rs575047434
UNC45A	rs28438927	Enhancer		Yes
UNC45A	rs56260106	Promoter		Yes
UNC45A	rs9920813	Promoter		Yes
UNC45A	rs117343863	Promoter
UNC45A	rs139795691	Promoter
UNC45A	rs447804	Promoter
UNC45A	rs1869179	Promoter		Yes
UNC45A	rs431691	Promoter
VHL	rs2648570	Promoter
VHL	rs9990174	Promoter
VHL	rs1728803	Enhancer
VHL	rs34832209	Promoter		Yes
VHL	rs2426
ZBTB9	rs9469617	Enhancer
ZBTB9	rs199850088	Promoter
ZBTB9	rs36116680	Enhancer
ZBTB9	rs72860377	Enhancer
ZBTB9	rs1846190	Enhancer
ZBTB9	rs2071542	Promoter
ZBTB9	rs2071551	Enhancer
ZBTB9	rs115079513	Promoter
ZBTB9	rs116106014	Promoter
ZBTB9	rs115423206	Enhancer
ZBTB9	rs115074026	Promoter
ZBTB9	rs78729280	Enhancer
ZBTB9	rs9368793	Enhancer
ZBTB9	rs2499707	Enhancer
ZBTB9	rs113573503	Promoter
ZBTB9	rs2499705	Enhancer
ZBTB9	rs72860340	Promoter
ZBTB9	rs72860339	Promoter
ZBTB9	rs41549617	Promoter
ZBTB9	rs2451348	Enhancer
ZBTB9	rs72860338	Promoter
ZBTB9	rs55967815	Promoter
ZBTB9	rs1044043
ZBTB9	rs2499706	Enhancer
ZBTB9	rs2499713	Enhancer
ZBTB9	rs62397636	Promoter
ZBTB9	rs77169019	Enhancer
ZBTB9	rs139122286	Promoter
ZBTB9	rs9277936	Promoter
ZBTB9	rs116485583	Promoter
ZBTB9	rs13209147	Promoter
ZMYND12	rs12141084	Enhancer
ZMYND12	rs12404944	Promoter
ZMYND12	rs12042941
ZMYND12	rs11278863	Enhancer
ZMYND12	rs12033466
ZMYND12	rs6691571	Enhancer		Yes
ZMYND12	rs12042158	Enhancer		Yes
ZMYND12	rs4427443
ZMYND12	rs7534178	Enhancer
ZMYND12	rs10749839
ZMYND12	rs10789404
ZMYND12	rs10749838
ZMYND12	rs12065902	Enhancer
ZMYND12	rs4606350
ZMYND12	rs4495753
ZMYND12	rs397864116
ZMYND12	rs200316760	Enhancer
ZMYND12	rs547006454
ZMYND12	rs149327912	Enhancer	Yes	Yes
ZMYND12	rs349427	Enhancer
ZMYND12	rs4660673	Enhancer
ZNF318	rs111981370	Promoter		Yes
ZNF318	rs77241311	Enhancer		Yes
ZNF318	rs16896322	Promoter		Yes
ZNF318	rs6917902	Enhancer
ZNF318	rs520639	Promoter
ZNF318	rs55636920	Enhancer
ZNF318	rs111997645
ZNF318	rs2841664			Yes
ZNF318	rs71547833	Enhancer		Yes
ZNF318	rs41273820	Enhancer
ZNF318	rs3078954	Enhancer		Yes
ZNF318	rs9381264	Promoter
ZNF404	rs1685191	Promoter
ZNF404	rs62116961	Promoter
ZNF404	rs108775
ZNF404	rs438517
ZNF404	rs349053	Promoter
ZNF404	rs11881546	Promoter
ZNF404	rs112533386	Promoter
ZNF404	rs349055	Promoter
ZNF404	rs73048681	Enhancer
ZNF404	rs1386502	Enhancer
ZNF404	rs78282074		Yes
ZNF404	rs55643760
ZNF404	rs72626211			Yes
ZNF404	rs5011658	Promoter
ZNF404	rs369424159
ZNF404	rs60772825
ZNF404	rs7252512	Enhancer
ZNF404	rs7256104	Enhancer
ZNF404	rs60356825
ZNF404	rs7254228	Enhancer
ZNF404	rs183152677	Promoter
ZNF404	rs35763320	Enhancer
ZNF404	rs41290098	Enhancer
ZNF404	rs34095326	Promoter
ZNF404	rs2722707	Promoter		Yes
ZNF404	rs12610476	Promoter
ZNF404	rs405697
ZNF404	rs2722686
ZNF404	rs157581	Promoter
ZNF404	rs10401176
ZNF404	rs72296422	Enhancer
ZNF404	rs11668861	Enhancer
ZNF404	rs4803766	Enhancer
ZNF404	rs73050293	Enhancer
ZNF404	rs347520	Enhancer
ZNF404	rs147781077	Promoter
ZNF404	rs1001581
ZNF575	rs1386502	Enhancer		Yes
ZNF575	rs11666781	Enhancer		Yes
ZNF575	rs138002715	Promoter		Yes
ZNF575	rs1055099			Yes
ZNF575	rs2599435	Enhancer		Yes
ZNF575	rs346051	Promoter		Yes
ZNF575	rs2854508	Enhancer		Yes
ZNF575	rs3213263	Enhancer		Yes
ZNF575	rs1001581			Yes
